# Supplementary material for: Kinetics of antibodies against pneumococcal proteins and their relationship to nasopharyngeal carriage in the first two months of life
Source: PLoS One. 2017 Oct 5;12(10):e0185824. doi: 10.1371/journal.pone.0185824 (PMC5628860; doi:10.1371/journal.pone.0185824)
Supplement: S1 Table — (XLS) [file pone.0185824.s001.xls]

## Sheet: Sheet1
id	centre	t	bm_pspa	bm_rply	bm_cbpa	m_cbpa	m_pspa	m_rply	m_wt	childcbpa	childpspa	childrply	childwt	mct	childct	m_culture	childculture	child_gender	child_weight	child_length	child_antibiotics	child_ethnicity	mother_age	mother_ethnicity	mother_antibiotics	mother_chesti0fectio0	mpcr	childpcr	mcarriage	childcarriage	mtest	childtest	logbm_pspa	logbm_rply	logbm_cbpa	logm_cbpa	logm_pspa	logm_rply	logm_wt	logchildcbpa	logchildpspa	logchildrply	logchildwt	male	center	pickonechild	logbm_pspa0	logbm_rply0	logbm_cbpa0
1	Fajikunda	0				5028.96	23369	12146.5	8516.64	6576	8127	5889	16952	32.23	32.23	0	0	male	2.8	39	0	1	20	1	1	1	1	1	1	1	1	1				8.52297	10.0592	9.4048	9.04978	8.79118	9.00295	8.68084	9.73814	1	0	1
1	Fajikunda	2	239.848	33.887	89.106									32.25	32.71	0	0	male	3.4	42		2	20	1	0	0	1	1	1	1	1	1	5.48001	3.52303	4.48983									1	0	0
1	Fajikunda	4	109.907	25.095	30.683	8185.26	77026.1	10424.7	8445.3	6694	26654	4300	4079	42.5153	41.1151	0	0	male	3.2	49	0	4	20	1	0	1	0	0	0	0	0	0	4.69963	3.22267	3.42371	9.01009	11.2519	9.25193	9.04137	8.80897	10.1907	8.36637	8.31361	1	0	0
1	Fajikunda	6	91.034	37.439	25.944									43.3312	37.98	0	0	male	4.1	53	1	3	20	1	0	0	0	1	0	1	0	1	4.51123	3.62271	3.25594									1	0	0
1	Fajikunda	8	62.007	19.131	21.268	8126.9	43099.6	12164.2	8746.98	4420	25464	2647	2862	40.2315	36.96	0	0	male			1	1	20	1	0	0	0	1	0	1	0	1	4.12725	2.95131	3.0572	9.00293	10.6713	9.40625	9.07646	8.3939	10.145	7.88118	7.95928	1	0	0
2	Fajikunda	0				6035.94	23528.3	8859.78	26424.6	6576	25000	4673	29586	31.87	32.17	0	0	female	3.2	51	0	1	24	1	0	0	1	1	1	1	1	1				8.70549	10.066	9.08928	10.1821	8.79118	10.1266	8.44956	10.2951	0	0	1
2	Fajikunda	2	36.401	22.495	10.794									32.88	32.69	0	0	female	3.5	57	0	1	24	1	0	0	1	1	1	1	1	1	3.5946	3.11329	2.37899									0	0	0
2	Fajikunda	4	33.722	26.319	9.781	3518.64	21335.5	7277.64	20756.8	2915	9995	3881	3669	42.044	42.4514	0	0	female	3.6	52	0	2	24	1	0	0	0	0	0	0	0	0	3.51815	3.27029	2.28044	8.16583	9.96813	8.89256	9.94063	7.97762	9.20984	8.26385	8.20767	0	0	0
2	Fajikunda	6	23.534	32.365	8.358									30.98	27.32	1	1	female	4.3	54.5	0	3	24	1	0	0	1	1	1	1	1	1	3.15845	3.47708	2.12322									0	0	0
2	Fajikunda	8	34.821	31.044	10.228	25000	48113.1	16218.7	31097.1	4502	8703	3242	1975	28.28	25.3	0	1	female	4.5	55	0		24	1	0	0	1	1	1	1	1	1	3.55022	3.43541	2.32513	10.1266	10.7813	9.69392	10.3449	8.41228	9.07142	8.08395	7.58832	0	0	0
3	Fajikunda	0				1838.22	12661.7	3229.44	13745.3	591	16103	11011	9433	32.6	32.63	0	0	male	3	39	0	1	30	2	0	0	1	1	1	1	1	1				7.51655	9.44634	8.08006	9.52845	6.38182	9.68676	9.30665	9.15197	1	0	1
3	Fajikunda	2	24.085	53.855	17.615									42.6595	42.4838	0	0	male	6.3	54	0	2	30	2	0	0	0	0	0	0	0	0	3.18159	3.9863	2.86875									1	0	0
3	Fajikunda	4	17.159	54.286	15.4	3880.8	10214.6	8645.82	5764.98	6461	9886	7274	4435	41.6694	41.1241	0	0	male	3.6	50	0	1	30	2	0	0	0	0	0	0	0	0	2.84252	3.99427	2.73437	8.2638	9.23157	9.06483	8.65956	8.77354	9.19887	8.89206	8.39728	1	0	0
3	Fajikunda	6	21.732	75.426	15.433									31.46	28.94	1	1	male	4.3	52.5	0	1	30	2	0	0	1	1	1	1	1	1	3.07879	4.32315	2.73651									1	0	0
3	Fajikunda	8	20.513	58.829	13.608	16103.4	17202	6686.1	4507.92	5002	5607	3106	2744	33.93	28.78	1	1	male	4.7	56	0	1	30	2	0	0	1	1	1	1	1	1	3.02106	4.07464	2.61066	9.68679	9.75278	8.80779	8.41359	8.51759	8.63177	8.04109	7.91717	1	0	0
4	Fajikunda	0				1596.54	18558.4	3430.98	20357	6576	23727	10698	861	32.2	32.5	0	0	male	3.4	40	0	1	20	1	0	0	1	1	1	1	1	1				7.37559	9.82868	8.1406	9.92118	8.79118	10.0744	9.27781	6.75809	1	0	1
4	Fajikunda	2	82.151	92.308	53.63									44.39	42.1197	0	0	male	4.3	53.6	0	2	20	1	0	0	0	0	0	0	0	0	4.40856	4.52513	3.98211									1	0	0
4	Fajikunda	4	90.718	103.347	46.219	3458.22	18325.4	4826.46	40000	3705	28607	9705	15218	38.14	41.8498	0	0	male	4	53.6	0	2	20	1	0	0	1	0	1	0	1	0	4.50776	4.63809	3.83339	8.14851	9.81604	8.48187	10.5966	8.21744	10.2614	9.1804	9.63023	1	0	0
4	Fajikunda	6	71.886	71.154	24.903									36.31	37.08	0	1	male	4.5	53	0	1	20	1	0	0	1	1	1	1	1	1	4.27508	4.26485	3.21499									1	0	0
4	Fajikunda	8	72.482	51.921	63.338	23727.4	61579.8	16958.8	15956.6	4265	21536	3845	3915	36.59	41.15	0	0	male	5	58	0	1	20	1	0	1	1	0	1	0	1	0	4.28334	3.94972	4.14849	10.0744	11.0281	9.73854	9.67763	8.3582	9.97748	8.25453	8.27257	1	0	0
5	Fajikunda	0				3074.94	23656.9	9233.82	13676.9	5038	25000	9550	15063	32.36	32.83	0	0	male	3.7	39	0	1	28	2	0	0	1	1	1	1	1	1				8.03104	10.0714	9.13063	9.52346	8.52476	10.1266	9.1643	9.62	1	0	1
5	Fajikunda	2	35.807	21.464	10.688									44.2371	44.2509	0	0	male	3.9	52	0	1	28	2		0	0	0	0	0	0	0	3.57814	3.06638	2.36912									1	0	0
5	Fajikunda	4	167.502	52.133	35.053	3679.14	23052.6	7568.4	11405	2622	11886	2591	3571	41.3161	27.19	0	1	male	4.3	55	0	1	28	2	1	0	0	1	0	1	0	1	5.121	3.9538	3.55686	8.21043	10.0455	8.93174	9.34181	7.87169	9.38312	7.8598	8.1806	1	0	0
5	Fajikunda	6	77.858	78.502	21.565									43.0531	30.13	0	0	male			0	1	28	2	0	0	0	1	0	1	0	1	4.35489	4.36312	3.07107									1	0	0
5	Fajikunda	8	82.739	47.521	13.821	25000	42689.8	18117.1	17388.1	1171	3997	3584	5598	40.8259	27.68	0	1	male	3.7	59.3		1	28	2	0	0	0	1	0	1	0	1	4.41569	3.86117	2.62619	10.1266	10.6617	9.80461	9.76354	7.06561	8.2933	8.18423	8.63017	1	0	0
6	Fajikunda	0				3609.9	26477.9	10892.2	6357.54	2701	2597	6483	15896	32.4	32.72	0	0	male	3.2	43	0	1	26	1	1	0	1	1	1	1	1	1				8.19144	10.1841	9.2958	8.7574	7.90138	7.86211	8.77694	9.67382	1	0	1
6	Fajikunda	2	156.505	61.113	26.221									34.85	36.22	0	0	male	3.9	51	0	1	26	2	0	0	1	1	1	1	1	1	5.05309	4.11272	3.26656									1	0	0
6	Fajikunda	4	234.424	76.45	65.46	25000	50193.7	11568.3	11249.2	10355	19140	3945	5164	42.6677	41.1589	0	0	male	4.2	56.5	0		26	2	0	1	0	0	0	0	0	0	5.45713	4.33664	4.18144	10.1266	10.8236	9.35602	9.32805	9.24522	9.85954	8.2802	8.54947	1	0	0
6	Fajikunda	6	153.688	79.459	60.224									35.57	34.57	0	1	male		56	0	4	26	2	0	0	1	1	1	1	1	1	5.03492	4.37524	4.09807									1	0	0
6	Fajikunda	8	240.487	74.522	33.183	2597.16	81955.3	10524.2	9735.42	2350	7426	2791	2817	31.7	32.28	0	0	male	4.8	59	0	4	26	2	1	0	1	1	1	1	1	1	5.48267	4.31109	3.50204	7.86217	11.3139	9.26143	9.18353	7.76217	8.91274	7.93416	7.94343	1	0	0
7	Fajikunda	0				1524.18	12081.5	4999.62	18827.8	353	3569	3329	14849	32.36	32.33	1	0	male	3.5	43	0	4	27	4	0	0	1	1	1	1	1	1				7.32921	9.39943	8.51712	9.84309	5.86647	8.18004	8.11043	9.60569	1	0	1
7	Fajikunda	2	75.109	0.172	21.759									26.35	34.75	0	1	male	3.4	51.4	0	4	27	4	0	0	1	1	1	1	1	1	4.31894	-1.76026	3.08003									1	0	0
7	Fajikunda	4	72.475	3.096	22.087	25000	85413.7	7112.52	22732.1	25000	46552	4141	10190	41.8591	29.53	0	1	male			0	1	27	1	0	0	0	1	0	1	0	1	4.28324	1.13011	3.09499	10.1266	11.3553	8.86961	10.0315	10.1266	10.7483	8.32869	9.22916	1	0	0
7	Fajikunda	6	66.117	16.293	29.557									31.76	25.26	1	0	male	4	53	0	1	27	4	0	0	1	1	1	1	1	1	4.19143	2.79074	3.38632									1	0	0
7	Fajikunda	8	56.795	17.509	17.896	3568.62	49137.2	8212.32	17804.1	25000	18393	2501	4216	23.77	28.19	1	1	male		56	0	4	27	4	0	0	1	1	1	1	1	1	4.03945	2.86272	2.88458	8.17993	10.8024	9.01339	9.78718	10.1266	9.81973	7.82445	8.34664	1	0	0
8	Fajikunda	0				876.42	17883.6	4107	38249.6	6576	3964	7829	65547	29.11	32.78	0	0	male	3.4	41	1	2	20	4	0	0	1	1	1	1	1	1				6.77585	9.79164	8.32045	10.5519	8.79118	8.28501	8.96559	11.0905	1	0	1
8	Fajikunda	2	68.447	37.428	44.351									41.475	41.1636	0	0	male	3.7	41	0	2	20	1	0	0	0	0	0	0	0	0	4.22606	3.62242	3.79214									1	0	0
8	Fajikunda	4	72.875	7.5	30.419	25000	31583.3	5741.94	14756.6	25000	5565	1113	4806	32.4	42.1802	1	0	male			1	7	20	1	0	0	1	0	1	0	1	0	4.28875	2.0149	3.41507	10.1266	10.3604	8.65555	9.59945	10.1266	8.62425	7.01481	8.47762	1	0	0
8	Fajikunda	6	64.644	12.098	37.895									22.36	34.58	0	0	male	3.3	52	0	7	20	1	1	0	1	1	1	1	1	1	4.1689	2.49304	3.63482									1	0	0
8	Fajikunda	8	67.558	7.5	30.327	3964.02	81955.3	5554.62	11222.5	2072	3262	1218	2166	32.7	33.6	0	0	male	4.3	51	0	3	20	4	0	0	1	1	1	1	1	1	4.21299	2.0149	3.41204	8.28501	11.3139	8.62239	9.32568	7.63627	8.0901	7.10497	7.68064	1	0	0
9	Fajikunda	0				5746.26	24433.7	8047.26	57818	4812	7698	5688	22874	36.24	42.0714	0	0	female	3.3	46	0	3	31	2	0	0	1	0	1	0	1	0				8.6563	10.1037	8.99309	10.9651	8.47887	8.94872	8.64611	10.0378	0	0	1
9	Fajikunda	2	36.591	7.5	15.636									35.67	43.286	0	0	female	3.4	46	0	5	31	2	0	0	1	0	1	0	1	0	3.5998	2.0149	2.74958									0	0	0
9	Fajikunda	4	12.606	2.353	15.033	4941.42	29558.5	7029.66	15507.1	3258	9501	1964	3353	34.29	33.41	0	0	female	3.5	51.3	0	5	31	2	0	0	1	1	1	1	1	1	2.53417	0.855691	2.71025	8.50541	10.2941	8.85789	9.64905	8.08887	9.15915	7.58274	8.11761	0	0	0
9	Fajikunda	6	25.065	7.5	19.263									35.35	35.58	0	0	female	3.9	3.4	0	1	31	2	0	0	1	1	1	1	1	1	3.22147	2.0149	2.95819									0	0	0
9	Fajikunda	8	39.635	9.706	23.976	7698.48	118870	5733.66	40000	1721	10527	896	3005	33.5	34.38	0	0	female	4.1	53		1	31	2			1	1	1	1	1	1	3.67971	2.27274	3.17705	8.94878	11.6858	8.65411	10.5966	7.45066	9.2617	6.79794	8.00803	0	0	0
10	Fajikunda	0				4536.06	64402.9	11537.7	22749.7	6576	265	10909	12542	37.7	40.8031	0	0	female	3.5	46	0	1	27	1	0	1	1	0	1	0	1	0				8.41981	11.0729	9.35338	10.0323	8.79118	5.57973	9.29734	9.43684	0	0	1
10	Fajikunda	2	100.61	59.406	16.48									40.3841	44.0143	0	0	female	3	52	1	1	27	1	0	1	0	0	0	0	0	0	4.61125	4.0844	2.80215									0	0	0
10	Fajikunda	4	101.194	54.515	15.012	25000	47368.3	9100.44	9128.1	25000	47420	2953	2443	41.8	41.2515	0	0	female	4	54	0	2	27	1	0	1	0	0	0	0	0	0	4.61704	3.99848	2.70885	10.1266	10.7657	9.11608	9.11911	10.1266	10.7668	7.99058	7.80098	0	0	0
10	Fajikunda	6	43.38	14.481	8.673									14.82	42.4139	1	0	female	4.4	56.5	0	2	27	1	0	1	1	0	1	0	1	0	3.77	2.67284	2.16021									0	0	0
10	Fajikunda	8	36.571	7.5	7.983	264.72	53125.8	29556.2	12726	7698	118870	3770	8291	40.5592	35.7	0	0	female	4.4	56.5	0	2	27	1	0	1	0	1	0	1	0	1	3.59926	2.0149	2.07731	5.57867	10.8804	10.294	9.4514	8.94872	11.6858	8.23483	9.02293	0	0	0
11	Fajikunda	0				4808.64	37497.1	9456.36	9279.42	4945	7698	9646	6609	40.3143	41.3407	0	0	male	4	49.1	0	2	25	1	0	0	0	0	0	0	0	0				8.47817	10.532	9.15444	9.13555	8.50613	8.94872	9.1743	8.79619	1	0	1
11	Fajikunda	2	178.798	18.065	14.542									39.49	40.4039	0	0	male	3.3	48	0	4	25	1	0	0	1	0	1	0	1	0	5.18626	2.89398	2.67704									1	0	0
11	Fajikunda	4	169.314	26.472	14.878	4744.62	74486.3	9088.8	14251	4078	15048	3324	4970	42.3181	42.3556	0	0	male	3.4	51	0	4	25	1	0	1	0	0	0	0	0	0	5.13175	3.27609	2.69988	8.46477	11.2184	9.1148	9.56458	8.31336	9.619	8.10892	8.51118	1	0	0
11	Fajikunda	6	188.003	29.371	18.135									42.52	41.7476	0	0	male	4.6	57	0	1	25	1	0	1	0	0	0	0	0	0	5.23646	3.38001	2.89784									1	0	0
11	Fajikunda	8	250.205	46.664	23.129	7698.48	78104.5	27723	23274.7	2175	20379	2954	40000	40.0604	35.34	0	0	male		56	1	4	25	1	0	0	0	1	0	1	0	1	5.52228	3.84297	3.14109	8.94878	11.2658	10.23	10.0551	7.68478	9.92226	7.99092	10.5966	1	0	0
12	Brikama	0				6377.76	29956.2	5901.6	8493.3	4928	6499	7530	15050	41.2086	40.259	0	0	female	3.9	52	0	2	31	5	0	0	0	0	0	0	0	0				8.76057	10.3075	8.68298	9.04703	8.50269	8.7794	8.92665	9.61913	0	1	1
12	Brikama	2	687.823	53.255	83.951									41.2095	44.2011	0	0	female	4.2	52	0	4	31	5	0	1	0	0	0	0	0	0	6.53353	3.97509	4.43023									0	1	0
12	Brikama	4	138.116	55.353	32.719	4301.82	182850	10749.2	41849.4	4301	32867	1931	11640	41.7587	34.8	0	0	female			0	4	31	7	0	0	0	1	0	1	0	1	4.92809	4.01373	3.48796	8.36679	12.1164	9.28259	10.6418	8.3666	10.4002	7.56579	9.3622	0	1	0
12	Brikama	6	115.146	40.559	26.291									43.4578	42.3296	0	0	female				2	31	5	0	0	0	0	0	0	0	0	4.7462	3.70276	3.26923									0	1	0
12	Brikama	8	76.298	7.5	16.244	6498.96	27516.5	8071.8	40000	3104	12568	2952	11436	40.195	28	0	1	female		57	0	2	31	5	0	0	0	1	0	1	0	1	4.33465	2.0149	2.78772	8.7794	10.2225	8.99613	10.5966	8.04045	9.43891	7.99024	9.34452	0	1	0
13	Brikama	0				8615.4	32941.1	14651.4	15738.2	11016	2806	18096	15274	38.4	40.3115	0	0	male	2.4	50	0	2	23	3	0	0	1	0	1	0	1	0				9.06131	10.4025	9.59229	9.66385	9.3071	7.93952	9.80345	9.63391	1	1	1
13	Brikama	2	113.591	95.325	11.181									36.77	40.7314	0	0	male			0	2	23	3	0	0	1	0	1	0	1	0	4.7326	4.55729	2.41422									1	1	0
13	Brikama	4	125.477	86.238	15.661	25000	77090.6	19918.9	18783.4	7896	35859	7873	6123	35.96	28.86	0	1	male		43	0	2	23	3	0	0	1	1	1	1	1	1	4.83212	4.45711	2.75117	10.1266	11.2527	9.89942	9.84073	8.97411	10.4873	8.97119	8.71981	1	1	0
13	Brikama	6	203.937	99.661	21.49									34.44	15.41	0	1	male				2	23	3	1	0	1	1	1	1	1	1	5.31781	4.60177	3.06759									1	1	0
13	Brikama	8	126.895	51.576	12.478	2806.2	16747.2	29273	18749.7	7698	104202	5405	16607	30.04	41.3752	0	0	male			0	1	23	3	0	0	1	0	1	0	1	0	4.84336	3.94306	2.52397	7.93959	9.72599	10.2844	9.83893	8.94872	11.5541	8.59508	9.71758	1	1	0
14	Brikama	0				7033.92	82476.6	9206.04	14942	4153	3473	4110	15835	41.1331	40.8623	0	0	male	2.5	49		1	21	2	0	0	0	0	0	0	0	0				8.8585	11.3203	9.12761	9.61193	8.33159	8.15277	8.32118	9.66998	1	1	1
14	Brikama	2	281.863	84.764	30.707									42.6304	25.95	0	1	male			0	1	21	7	0	0	0	1	0	1	0	1	5.64142	4.43987	3.42449									1	1	0
14	Brikama	4	248.951	56.605	25.321	25000	177135	12049.6	11158	8465	87967	7669	9013	37.48	30	0	1	male			0	1	21	7	0	0	1	1	1	1	1	1	5.51726	4.0361	3.23163	10.1266	12.0847	9.39679	9.31991	9.0437	11.3847	8.94494	9.10642	1	1	0
14	Brikama	6	232.328	93.996	30.2									33.5	14.98	0	1	male	52	3.9	0	2	21	7	0	0	1	1	1	1	1	1	5.44815	4.54325	3.40784									1	1	0
14	Brikama	8	257.124	85.958	26.333	3472.92	220316	33329	33329	3125	22875	3171	22609	35.77	35.05	0	0	male		60	1	2	21	7	0	0	1	1	1	1	1	1	5.54956	4.45386	3.27082	8.15275	12.3028	10.4142	10.4142	8.04719	10.0378	8.0618	10.0261	1	1	0
15	Fajikunda	0				2891.46	20095.3	3985.44	11804.5	2527	2348	3591	7427	31.11	41.5665	0	0	male	3.2	49	0	2	21	2	0	0	1	0	1	0	1	0				7.96952	9.90824	8.2904	9.37624	7.83479	7.76132	8.18619	8.91288	1	0	1
15	Fajikunda	2	129.5	32.925	17.59									24.8	35.29	0	0	male			0	2	21	2	0	0	1	1	1	1	1	1	4.86368	3.49423	2.86733									1	0	0
15	Fajikunda	4	276.92	53.11	26.588	10421.6	54116.6	17274	45908.8	2940	31034	2005	2914	27.83	27.83	0	1	male	3	49	0	1	21	2	1	0	1	1	1	1	1	1	5.62373	3.97237	3.28046	9.25164	10.8989	9.75696	10.7344	7.98617	10.3428	7.6034	7.97728	1	0	0
15	Fajikunda	6	225.826	81.876	44.395									34.3	13.42	1	1	male	3.2	50	0	1	21	2	1	0	1	1	1	1	1	1	5.41976	4.40521	3.79313									1	0	0
15	Fajikunda	8	191.721	63.742	39.128	2348.4	20397.4	89245.1	89245.1	1512	9676	1225	9158	35.64	32.28	0	0	male		48	0	1	21	2	1	0	1	1	1	1	1	1	5.25604	4.15484	3.66684	7.76149	9.92316	11.3991	11.3991	7.32119	9.1774	7.1107	9.12238	1	0	0
16	Fajikunda	0				3196.56	22018	13727.5	14730.4	3207	3198	16006	15903	25.34	42.251	1	0	female	3.2	51.3	0	1	24	4	0	0	1	0	1	0	1	0				8.06983	9.99962	9.52716	9.59767	8.07309	8.07028	9.68072	9.67426	0	0	1
16	Fajikunda	2	1182.99	91.184	92.805									24.86	36.28	0	0	female	2.8	50		1	24	4	0	0	1	1	1	1	1	1	7.0758	4.51288	4.5305									0	0	0
16	Fajikunda	4	187.151	71.899	92.805	7909.32	81955.3	23362.4	23955.2	4866	58145	6043	8468	36.26	41.4323	0	0	female	3.7	50		1	24	4	0	0	1	0	1	0	1	0	5.23192	4.27526	4.5305	8.9758	11.3139	10.0589	10.0839	8.49003	10.9707	8.70666	9.04405	0	0	0
16	Fajikunda	6	193.226	124.055	92.805									29.39	27.51	0	1	female	3.6	51.3	0	1	24	4	0	0	1	1	1	1	1	1	5.26386	4.82072	4.5305									0	0	0
16	Fajikunda	8	186.356	119.545	92.805	3197.94	22002.9	29153.3	29153.3	1854	6901	6119	5785	30.3	29.78	0	1	female		55	0	7	24	4	0	0	1	1	1	1	1	1	5.22766	4.78369	4.5305	8.07026	9.99893	10.2803	10.2803	7.5251	8.83942	8.71915	8.66302	0	0	0
17	Brikama	0				2507.1	14047.4	3107.52	5939.34	3013	14224	3400	11597	35.23	41.9339	0	0	male	3.4	51.2	0	1	25	4	0	0	1	0	1	0	1	0				7.82688	9.55019	8.04158	8.68935	8.01069	9.56269	8.13153	9.3585	1	1	1
17	Brikama	2												33.47	35.77	0	0	male			0	1	25	4	0	0	1	1	1	1	1	1												1	1	0
17	Brikama	4																male			0	1	25	4	0	0																		1	1	0
17	Brikama	6																male			0	1	25	4	0	0																		1	1	0
17	Brikama	8																male			0	1	25	4	0	0																		1	1	0
18	Brikama	0				3317.34	27448.1	3135.42	10836.9	3595	7152	3067	10291	41.8723	40.5102	0	0	female	3	52	0	1	19	1	0	0	0	0	0	0	0	0				8.10692	10.2201	8.05052	9.29071	8.1873	8.87515	8.02845	9.23903	0	1	1
18	Brikama	2	71.015	36.956	17.097									34.43	25.95	0	1	female				1	19	1	0	0	1	1	1	1	1	1	4.26289	3.60973	2.8389									0	1	0
18	Brikama	4	121.887	68.656	24.817	25000	81955.3	7662.84	13759.7	9679	81955	2997	6849	33.91	35.89	0	0	female		52	1	1	19	1	1	1	1	1	1	1	1	1	4.80309	4.22911	3.21153	10.1266	11.3139	8.94414	9.5295	9.17771	11.3139	8.00537	8.83186	0	1	0
18	Brikama	6	145.329	29.96	47.015									25.52	41.7504	1	0	female			0	1	19	1	0	0	1	0	1	0	1	0	4.979	3.39986	3.85047									0	1	0
18	Brikama	8	148.015	19.274	49.497	7151.7	37939	40752.1	40752.1	3151	9434	793	8646	22.69	20.77	1	1	female		58	1	1	19	1	0	0	1	1	1	1	1	1	4.99731	2.95876	3.90191	8.8751	10.5437	10.6153	10.6153	8.05548	9.15208	6.67582	9.06485	0	1	0
19	Fajikunda	0				2811.9	20537.8	3573.72	18270.7	2767	3327	3619	17851	41.8798	41.5428	0	0	male	3.5	51.3	0	1	25	4	0	0	0	0	0	0	0	0				7.94162	9.93002	8.18136	9.81305	7.92552	8.10983	8.19395	9.78981	1	0	1
19	Fajikunda	2	34.002	5.845	11.442									28.49	34.21	1	0	male	3.1	52	0	1	25	4	0	0	1	1	1	1	1	1	3.52642	1.76559	2.43729									1	0	0
19	Fajikunda	4	34.03	10.506	11.886	2862.48	57060.4	5421.66	12285.2	2433	12849	1856	6648	42.3963	25.45	0	0	male	3.2	51	0	1	25	4	0	0	0	1	0	1	0	1	3.52724	2.35195	2.47536	7.95944	10.9519	8.59816	9.41615	7.79688	9.46102	7.52618	8.80207	1	0	0
19	Fajikunda	6	47.367	9.005	11.058									35.57	41.3423	0	0	male	4.4	54	0		25	4	0	0	1	0	1	0	1	0	3.85793	2.19778	2.40315									1	0	0
19	Fajikunda	8	32.27	9.696	11.04	3327.12	19539.1	35379.5	35379.5	5944	20927	8405	34231	36.64	16.59	0	1	male	4.3	59	0	2	25	4	0	0	1	1	1	1	1	1	3.47414	2.27171	2.40153	8.10986	9.88017	10.4739	10.4739	8.69014	9.9488	9.03658	10.4409	1	0	0
20	Fajikunda	0				2830.32	10381.2	3859.08	4279.92	3164	7659	3241	7681	37.07	42.2114	0	0	male	3	50	0	2	24	1	0	1	1	0	1	0	1	0				7.94814	9.24775	8.25818	8.36169	8.05959	8.94364	8.08364	8.9465	1	0	1
20	Fajikunda	2	65.554	32.063	47.05									37.44	32.18	0	0	male		50	0	1	24	1	0	0	1	1	1	1	1	1	4.18287	3.4677	3.85121									1	0	0
20	Fajikunda	4	42.277	37.094	28.935	3094.14	13657.4	6675.96	8432.46	2422	6919	2485	2498	34.43	34.12	0	0	male	3.1	49	0	3	24	1	0	1	1	1	1	1	1	1	3.74424	3.61346	3.36505	8.03726	9.52204	8.80627	9.03984	7.79235	8.84203	7.81803	7.82325	1	0	0
20	Fajikunda	6	43.208	31.854	28.18									40.33	35.53	0	0	male	3	51	0	1	24	1	0	0	0	1	0	1	0	1	3.76603	3.46116	3.33861									1	0	0
20	Fajikunda	8	36.225	23.696	23.19	7659.12	13866.2	15574.3	15574.3	3795	6233	2148	20974	40.4854	33.54	0	0	male	3.9	56	0	1	24	1	0	0	0	1	0	1	0	1	3.58975	3.16531	3.14372	8.94365	9.53721	9.65338	9.65338	8.24144	8.73761	7.67229	9.95104	1	0	0
21	Brikama	0				3298.62	14287.7	1717.44	3244.86	4410	3084	1749	3645	35.53	35.71	0	0	male	3	50	0	1	21	1	0	0	1	1	1	1	1	1				8.10126	9.56715	7.44859	8.08483	8.39163	8.03398	7.4668	8.20111	1	1	1
21	Brikama	2	23.241	6.788	10.762									33.06	35.37	0	0	male			0	1	21	1	0	0	1	1	1	1	1	1	3.14592	1.91516	2.37602									1	1	0
21	Brikama	4	26.683	3.362	8.34	3128.7	20473.6	1836.3	4404.36	25000	7797	832	3024	41.2782	33.45	0	0	male		52	0		21	1	0	0	0	1	0	1	0	1	3.28403	1.21254	2.12106	8.04837	9.92689	7.51551	8.39035	10.1266	8.96149	6.72383	8.01434	1	1	0
21	Brikama	6	34.042	4.619	10.385									43.759	42.73	0	0	male			0	3	21	1	0	0	0	0	0	0	0	0	3.5276	1.53018	2.34036									1	1	0
21	Brikama	8	28.267	4.003	9.672	3083.64	11855.3	989.89	9378.12	1736	3165	403	12360	41.0199	40.5816	0	0	male		57	0	7	21	1	0	0	0	0	0	0	0	0	3.3417	1.38704	2.26924	8.03387	9.38053	6.89759	9.14613	7.45934	8.05991	5.99894	9.42222	1	1	0
22	Brikama	0				3065.1	16794.2	4324.08	7338	3803	5363	3141	8538	39	40.4475	0	0	female	2.8	51	0	2	27	1	0	1	1	0	1	0	1	0				8.02784	9.72879	8.37195	8.90082	8.24355	8.58728	8.0523	9.05228	0	1	1
22	Brikama	2	129.367	41.858	29.787									36.27	42.2863	0	0	female			0	1	27	1	1	0	1	0	1	0	1	0	4.86265	3.73428	3.39407									0	1	0
22	Brikama	4	191.341	68.618	50.853	25000	81955.3	7344.66	5447.34	2912	53028	3048	4026	42.116	40.9687	0	0	female		48	0	4	27	1	0	0	0	0	0	0	0	0	5.25406	4.22855	3.92894	10.1266	11.3139	8.90173	8.60288	7.9766	10.8786	8.02224	8.30053	0	1	0
22	Brikama	6	142.05	47.454	36.251									43.0379	41.4353	0	0	female		63	0	1	27	1	0	1	0	0	0	0	0	0	4.95618	3.85976	3.59047									0	1	0
22	Brikama	8	138.489	50.062	30.516	5362.5	20706	23752	23752	2663	11958	1298	10262	40.6211	27.07	0	0	female			1	4	27	1	1	0	0	1	0	1	0	1	4.93079	3.91326	3.41825	8.58719	9.93818	10.0754	10.0754	7.88721	9.38916	7.16858	9.2362	0	1	0
23	Brikama	0				2998.74	15157.9	10384.4	15677.9	3180	7659	9051	17193	38.57	37.17	1	0	female	2.9	51	0	1	25	2	1	0	1	1	1	1	1	1				8.00595	9.62628	9.24806	9.66001	8.06464	8.94364	9.11063	9.75226	0	1	1
23	Brikama	2	120.228	32.063	25.199									34.41	41.0829	0	0	female			0	2	25	2	0	0	1	0	1	0	1	0	4.78939	3.4677	3.2268									0	1	0
23	Brikama	4	88.017	45.271	21.061	4965	81955.3	14579	12835.3	2579	8913	7021	16338	34.16	36.49	0	0	female		57	0	1	25	2	0	0	1	1	1	1	1	1	4.47753	3.81267	3.04742	8.51017	11.3139	9.58734	9.45995	7.85516	9.09527	8.85666	9.70125	0	1	0
23	Brikama	6	52.313	29.982	14.76									34.63	37.58	0	0	female	3.7	59	0	2	25	2	1	0	1	1	1	1	1	1	3.95724	3.4006	2.69192									0	1	0
23	Brikama	8	76.709	57.273	22.298	7659.12	34660.2	50680.3	50680.3	2055	4839	1422	6634	40.9413	40.9835	0	0	female			0	1	25	2	0	0	0	0	0	0	0	0	4.34002	4.04783	3.1045	8.94365	10.4533	10.8333	10.8333	7.62803	8.48446	7.25982	8.79996	0	1	0
24	Fajikunda	0				2473.44	18341.6	11512.9	5524.38	2538	18424	7151	4770	40.1795	40.9158	0	0	male	3.3	51	0	7	29	1	0	0	0	0	0	0	0	0				7.81336	9.81693	9.35122	8.61693	7.83913	9.82141	8.87501	8.4701	1	0	1
24	Fajikunda	2												35.69	34.14	0	0	male	3.2	51	0	1	29	1	0	0	1	1	1	1	1	1												1	0	0
24	Fajikunda	4				1550.58	51303.7	2858.22	1858.62	3036	81955	12174	7644	30.87	35.47	0	0	male		53	0	1	29	1	0	0	1	1	1	1	1	1				7.34638	10.8455	7.95795	7.52759	8.0183	11.3139	9.40706	8.94168	1	0	0
24	Fajikunda	6																male		53	0	1	29	1	0	0																		1	0	0
24	Fajikunda	8																male		53	0	1	29	1	0	0																		1	0	0
25	Fajikunda	0				25000	91082.3	12065.5	10649.3	25000	4593	9131	8781	40.8601	41.2706	0	0	male	3.3	49	0	3	27	1	0	0	0	0	0	0	0	0				10.1266	11.4195	9.39811	9.27325	10.1266	8.43229	9.11943	9.08035	1	0	1
25	Fajikunda	2	176.665	34.849	91.232									35.05	35.07	0	0	male	3	53	0	1	27	1	0	0	1	1	1	1	1	1	5.17426	3.55102	4.51341									1	0	0
25	Fajikunda	4	174.821	60.208	92.05	6574.86	81955.3	5369.64	3502.26	3650	81955	11967	7196	33.56	20.03	0	1	male	3.1	52	0	1	27	1	0	0	1	1	1	1	1	1	5.16376	4.09781	4.52233	8.79101	11.3139	8.58852	8.16116	8.20248	11.3139	9.38991	8.88128	1	0	0
25	Fajikunda	6	175.851	79.023	67.405									27.32	33.66	0	0	male	3.6	52	0		27	1	0	0	1	1	1	1	1	1	5.16964	4.36974	4.21072									1	0	0
25	Fajikunda	8	123.361	50.064	30.615	4592.58	14067.8	6138.9	6138.9	6628	56690	36348	14799	36.01	21.57	0	1	male	4.3	50	0	1	27	1	0	0	1	1	1	1	1	1	4.81511	3.9133	3.42149	8.4322	9.55164	8.7224	8.7224	8.79906	10.9454	10.5009	9.60231	1	0	0
26	Brikama	0				25000	25625.4	9327.96	18146	11669	6625	7224	6594	40.3272	41.3678	0	0	male	2.8	51	0	1	19	1	0	0	0	0	0	0	0	0				10.1266	10.1513	9.14077	9.80621	9.36469	8.79861	8.88516	8.79392	1	1	1
26	Brikama	2	43.107	141.87	23.715									37.38	41.1083	0	0	male			0	1	19	1	0	0	1	0	1	0	1	0	3.76369	4.95491	3.16611									1	1	0
26	Brikama	4	44.581	96.196	23.109	3497.64	81955.3	8342.22	7655.82	2664	11145	3321	9882	30.93	41.9889	0	0	male	3.9	49	0	1	19	1	0	0	1	0	1	0	1	0	3.79731	4.56639	3.14022	8.15984	11.3139	9.02908	8.94322	7.88758	9.31875	8.10802	9.19847	1	1	0
26	Brikama	6	52.06	88.647	21.646									43.7386	33.62	0	0	male	3.3	46	0	4	19	1	0	0	0	1	0	1	0	1	3.9524	4.48466	3.07482									1	1	0
26	Brikama	8	34.542	40.21	15.887	6625.08	31225.4	30620.5	30620.5	3343	7791	3452	40000	39.24	35.09	0	0	male	59		0	1	19	1	0	0	1	1	1	1	1	1	3.54218	3.69412	2.7655	8.79862	10.349	10.3294	10.3294	8.11462	8.96072	8.14671	10.5966	1	1	0
27	Fajikunda	0				6250.14	58015.1	15721.9	9854.94	25000	60410	9713	5522	40.791	41.4149	0	0	female				2	30	1	0	0	0	0	0	0	0	0				8.74036	10.9685	9.66281	9.19573	10.1266	11.0089	9.18122	8.6165	0	0	1
27	Fajikunda	2												29.01	34.9	1	0	female	3.8	52	0	1	30	1	0	0	1	1	1	1	1	1												0	0	0
27	Fajikunda	4				2453.1	81955.3	11054.7	4192.92	2574	81955	3861	2674	32.1	30.25	0	0	female	3.9	56	0	2	30	1			1	1	1	1	1	1				7.80511	11.3139	9.31061	8.34115	7.85322	11.3139	8.25868	7.89133	0	0	0
27	Fajikunda	6																female	3.9	56	0	2	30	1																				0	0	0
27	Fajikunda	8																female	3.9	56	0	2	30	1																				0	0	0
28	Brikama	0				5705.7	32716.9	3443.94	12790.7	6134	6012	3448	11627	41.8439	40.2627	0	0	male	2.9	47	0	1	27	7	0	0	0	0	0	0	0	0				8.64922	10.3956	8.14437	9.45647	8.7216	8.70151	8.14555	9.36108	1	1	1
28	Brikama	2	80.586	4.383	10.983									24.31	35.03	0	0	male			0	1	27	1	0	0	1	1	1	1	1	1	4.38933	1.47773	2.39635									1	1	0
28	Brikama	4	138.126	13.093	19.285	2484.78	60616.4	4905.96	11277.3	2700	16737	3127	7131	41.4813	15.54	0	1	male		49	0	1	27	1	0	0	0	1	0	1	0	1	4.92817	2.57208	2.95933	7.81794	11.0123	8.49821	9.33055	7.90101	9.72538	8.04783	8.87221	1	1	0
28	Brikama	6	159.406	44.571	24.809									26.17	42.1027	0	0	male	3.4	48	0	4	27	1	1	0	1	0	1	0	1	0	5.07145	3.79708	3.21121									1	1	0
28	Brikama	8	124.504	37.058	19.888	6012	23847.2	168060	168060	3485	11927	1380	7420	36.11	19.05	0	1	male			0	2	27	1	0	0	1	1	1	1	1	1	4.82434	3.61248	2.99012	8.70151	10.0794	12.0321	12.0321	8.15622	9.38656	7.22984	8.91193	1	1	0
29	Brikama	0				8077.56	25849.3	4040.88	5698.68	25000	26608	2693	3460	40.6337	41.5752	0	0	female	4	54	0	2	22	1	0	0	0	0	0	0	0	0				8.99685	10.16	8.30422	8.64799	10.1266	10.189	7.89841	8.14902	0	1	1
29	Brikama	2	64.451	63.893	97.439									40.3568	35.89	0	0	female	5.4	53	0	2	22	1	0	0	0	1	0	1	0	1	4.16591	4.15721	4.57923									0	1	0
29	Brikama	4	75.984	85.894	112.165	7698.48	45187.6	6714.18	5832.48	5671	21777	2155	5214	28.9	29.39	0	1	female		57	0	2	22	1	0	0	1	1	1	1	1	1	4.33052	4.45311	4.71997	8.94878	10.7186	8.81198	8.6712	8.64312	9.98861	7.67555	8.5591	0	1	0
29	Brikama	6	54.085	68.961	76.791									44.3067	33.35		0	female		55	0	1	22	1	0	0	0	1	0	1	0	1	3.99056	4.23354	4.34109									0	1	0
29	Brikama	8	60.97	63.56	108.223	26608.3	29062	4382.1	5197.92	25000	5758	1354	4577	40.971	40.361	0	0	female			0	2	22	1	0	0	0	0	0	0	0	0	4.11038	4.15198	4.68419	10.189	10.2772	8.38528	8.55601	10.1266	8.65835	7.21082	8.4288	0	1	0
30	Fajikunda	0												42.1023		0	0	male	3.4		0	1	25	1	0	1	0		0	0	0	0												1	0	1
30	Fajikunda	2												40.5608	42.3816	0	0	male	3.1	49	0	1	25	1	0	0	0	0	0	0	0	0												1	0	0
30	Fajikunda	4				3153	11496.7	21702.5	41980.5	2184	8044	6501	12901	30.94	20.85	0	1	male	3.1	53	1	3	25	1	0	0	1	1	1	1	1	1				8.05611	9.34982	9.98518	10.645	7.68891	8.99268	8.77971	9.46506	1	0	0
30	Fajikunda	6												43.318	16.36	0	1	male	4	53	0	1	25	1	0	0	0	1	0	1	0	1												1	0	0
30	Fajikunda	8				6163.14	20857.1	16125.9	85570.5	2130	6046	2071	9722	34.54	36.88	0	0	male	5.1	56		1	25	2	0	1	1	1	1	1	1	1				8.72634	9.94545	9.68818	11.3571	7.66388	8.70715	7.63579	9.18215	1	0	0
31	Fajikunda	0				12164.8	24711.5	51127.1	118536	25000	25000	34890	83155	42.0233	41.5342	0	0	female	3.1		0	2	28	1	0	0	0	0	0	0	0	0				9.4063	10.115	10.8421	11.683	10.1266	10.1266	10.46	11.3285	0	0	1
31	Fajikunda	2	115.602	43.073	124.816									34.69	42.3364	0	0	female	3.3	51	0	2	28	1	0	1	1	0	1	0	1	0	4.75015	3.7629	4.82684									0	0	0
31	Fajikunda	4	160.985	56.931	180.24	2836.68	81955.3	9155.52	9698.7	4248	22887	3187	4349	33.31	25.86	0	1	female	4.5	55		3	28	2	0	0	1	1	1	1	1	1	5.08131	4.04184	5.19429	7.95039	11.3139	9.12211	9.17975	8.3542	10.0383	8.06684	8.3777	0	0	0
31	Fajikunda	6	145.23	84.574	162.878									43.65	41.5521	0	1	female	5	55	0	1	28	1	0	0	0	0	0	1	0	0	4.97832	4.43763	5.093									0	0	0
31	Fajikunda	8	52	25.171	163.852	25000	74448.8	7128.96	12682.9	2934	11576	1088	3974	40.953	23.83	0	1	female	5.2	60	0	1	28	1	0	0	0	1	0	1	0	1	3.95124	3.22569	5.09896	10.1266	11.2179	8.87192	9.44801	7.98412	9.35669	6.9921	8.28753	0	0	0
32	Fajikunda	0				4543.08	7502.04	3009.48	5495.76	4686	2529	3182	9346	40.6321	40.1	0	0	female				1	39	2	0	1	0	0	0	0	0	0				8.42136	8.92293	8.00952	8.61173	8.45233	7.83558	8.06527	9.1427	0	0	1
32	Fajikunda	2	5.539	17.713	24.008									42.2024	38.85	0	0	female	3	50	0	1	39	2	0	1	0	1	0	1	0	1	1.71181	2.8743	3.17839									0	0	0
32	Fajikunda	4	10.02	32.285	12.093	4250.4	14072.9	5254.5	13117.3	2912	1932	1329	3244	31.1	29.35	0	1	female	4.3	57	0	1	39	2	0	1	1	1	1	1	1	1	2.30458	3.4746	2.49263	8.35477	9.55201	8.56684	9.48169	7.9766	7.56631	7.19218	8.08456	0	0	0
32	Fajikunda	6	13.129	43.073	18.957									43.2319	42.4181	0	0	female			0	3	39	2	0	0	0	0	0	0	0	0	2.57482	3.7629	2.94217									0	0	0
32	Fajikunda	8	11.7	37.784	32.545	2528.64	9292.02	4389.66	12015.7	1404	1660	957	2925	29.16	40.1462	0	0	female	5.2	61	0	1	39	1		0	1	0	1	0	1	0	2.45959	3.63189	3.48262	7.83544	9.13691	8.38701	9.39397	7.24708	7.41457	6.8638	7.98105	0	0	0
33	Brikama	0																female			0	1	21	1	0	0																		0	1	1
33	Brikama	2												43.9025	36.73	0	0	female			0	3	21	1	1	0	0	1	0	1	0	1												0	1	0
33	Brikama	4				5679.06	118870	19882.2	18620.7	3410	64108	6569	8355	30.7	31.59	0	1	female	4	54	0	1	21	1	0	0	1	1	1	1	1	1				8.64454	11.6858	9.89758	9.83203	8.13447	11.0683	8.79012	9.03062	0	1	0
33	Brikama	6												44.3234	38.65	0	0	female		60	0	1	21	1	0	1	0	1	0	1	0	1												0	1	0
33	Brikama	8				25000	55610.7	17688.3	4266.3	2869	26195	1975	4545	31.1	21.11	0	1	female		60	0	1	21	1	0	1	1	1	1	1	1	1				10.1266	10.9261	9.78066	8.3585	7.96172	10.1733	7.58832	8.42178	0	1	0
34	Brikama	0				5777.88	81952.3	44648.9	8415.66	7037	3583	39268	12599	37.43	40.8627	0	0	female	3.2	51	0	1	21	3	0	0	1	0	1	0	1	0				8.66179	11.3139	10.7066	9.03785	8.85894	8.18396	10.5782	9.44137	0	1	1
34	Brikama	2	240.597	134.17	133.561									31.49	36.85	1	0	female		54	0	1	21	3	0	0	1	1	1	1	1	1	5.48312	4.89911	4.89456									0	1	0
34	Brikama	4	332.376	138.101	246.085	7698.48	111179	24641.1	9940.8	3950	68036	9020	9740	32.63	42.206	0	0	female			0	1	21	3	0	0	1	0	1	0	1	0	5.80627	4.92799	5.50568	8.94878	11.6189	10.1122	9.2044	8.28147	11.1278	9.1072	9.184	0	1	0
34	Brikama	6	318.834	170.664	191.54									19.99	42.0219	1	0	female	4.4	56	0	1	21	3	0	0	1	0	1	0	1	0	5.76467	5.1397	5.2551									0	1	0
34	Brikama	8	210.271	140.088	150.412	3583.2	82025.4	24575	4365.6	2711	27266	6774	9836	29.22	36.44	0	0	female			0	2	21	3	0	0	1	1	1	1	1	1	5.3484	4.94227	5.01338	8.18401	11.3148	10.1095	8.38151	7.90507	10.2134	8.82085	9.1938	0	1	0
35	Brikama	0				25000	115009	11224.4	6862.2	25000	53635	12046	4556	33.6	42.0603	1	0	male		43	0	7	22	1	0	0	1	0	1	0	1	0				10.1266	11.6528	9.32585	8.83378	10.1266	10.89	9.39649	8.4242	1	1	1
35	Brikama	2	59.678	35.322	81.831									35.21	43.7615	0	0	male			0	7	22	1	1	0	1	0	1	0	1	0	4.08896	3.56451	4.40466									1	1	0
35	Brikama	4	64.048	20.338	43.766									37.11	36.33	0	0	male	3.7		0	1	22	1	0	0	1	1	1	1	1	1	4.15963	3.01249	3.77886									1	1	0
35	Brikama	6	60.685	35.636	44.669									38.53		0	0	male	3.7		0	1	22	1	0	0	1		1	0	1	0	4.1057	3.57336	3.79928									1	1	0
35	Brikama	8	63.714	44.02	69.034												0	male	3.7		0	1	22	1	0	0				0		0	4.1544	3.78464	4.2346									1	1	0
36	Fajikunda	0				25000	69325.1	9730.62	11164.8	25000	8044	5406	6818	38.24	41.1897	0	0	female	3.2	48.5	0	1	27	2	0	0	1	0	1	0	1	0				10.1266	11.1466	9.18303	9.32052	10.1266	8.99268	8.59526	8.82732	0	0	1
36	Fajikunda	2	257.592	135.736	238.074									35.22	43.1657	0	0	female	3.3	49	0	1	27	2	0	0	1	0	1	0	1	0	5.55138	4.91071	5.47258									0	0	0
36	Fajikunda	4	229.156	107.134	224.233	7698.48	66124.3	6621.06	16246.5	3184	13369	2012	4029	16.58	32.36	1	0	female	3	51	1	1	27	2	0	1	1	1	1	1	1	1	5.4344	4.67408	5.41269	8.94878	11.0993	8.79801	9.69563	8.06589	9.50069	7.60688	8.30127	0	0	0
36	Fajikunda	6	200.545	125.62	202.928									21.62	37.44	1	0	female			1	1	27	2	0	1	1	1	1	1	1	1	5.30104	4.83326	5.31285									0	0	0
36	Fajikunda	8	171.957	161.58	211.235	8043.66	104655	6326.88	13563.5	1507	6913	871	2505	39.24	40.3188	0	1	female	5.2	57	0	2	27	2	0	0	1	0	1	1	1	0	5.14724	5.085	5.35297	8.99264	11.5584	8.75256	9.51514	7.31788	8.84116	6.76964	7.82604	0	0	0
37	Brikama	0				25000	93335.8	39645.1	14824.7	25000	68893	23835	7968	38.61	41.1074	0	0	female	3.3	48	0	2	20	1	0	0	1	0	1	0	1	0				10.1266	11.444	10.5877	9.60405	10.1266	11.1403	10.0789	8.98319	0	1	1
37	Brikama	2												35.01	23.31	0	1	female		51	0	2	20	1	0	0	1	1	1	1	1	1												0	1	0
37	Brikama	4				5829.96	90073.4	52031.9	10297.4	25000	44080	11221	7336	28.39	25.99	1	1	female		55	0	1	20	1	0	0	1	1	1	1	1	1				8.67077	11.4084	10.8596	9.23965	10.1266	10.6938	9.32554	8.90055	0	1	0
37	Brikama	6																female		55	0	1	20	1	0	0																		0	1	0
37	Brikama	8												40.57				female		55	0	1	20	1	0	0	0		0		0													0	1	0
38	Brikama	0				7356.3	101597	10643.3	20587.7	8766	3208	8357	14617	38.12	40.1087	0	0	female	3.1	50	0	3	22	1	0	0	1	0	1	0	1	0				8.90331	11.5288	9.27269	9.93245	9.07864	8.0734	9.03086	9.58994	0	1	1
38	Brikama	2	46.063	18.289	148.073									23.4	32.72	0	0	female			0	2	22	1	0	0	1	1	1	1	1	1	3.83001	2.9063	4.99771									0	1	0
38	Brikama	4	63.489	129.912	142.452	3604.08	34139.1	128367	40000	2769	13841	4754	10693	15.12	14.54	0	1	female		55	0	2	22	1	0	0	1	1	1	1	1	1	4.15087	4.86686	4.959	8.18982	10.4382	11.7626	10.5966	7.92624	9.53539	8.46674	9.27734	0	1	0
38	Brikama	6	82.062	292.266	290.71									37.01	19.45	0	1	female			0	2	22	1	0	0	1	1	1	1	1	1	4.40747	5.67766	5.67233									0	1	0
38	Brikama	8	54.138	171.862	233.325	3207.72	46055.9	15381.4	67618.5	2069	14400	2150	6282	40.0744	22.56	0	1	female		56	0	1	22	1	1	0	0	1	0	1	0	1	3.99154	5.14669	5.45243	8.07332	10.7376	9.64091	11.1216	7.63482	9.57498	7.67322	8.74544	0	1	0
39	Fajikunda	0				25000	128973	8000.76	8615.52	25000	4219	4410	4787	28.14	34.17	0	0	male	3.3	47	0	1	21	2	0	0	1	1	1	1	1	1				10.1266	11.7674	8.98729	9.06132	10.1266	8.34735	8.39163	8.47366	1	0	1
39	Fajikunda	2	116.553	229.004	100.942									37.67	36.84	0	0	male		56	0		21	2	0	0	1	1	1	1	1	1	4.75835	5.43374	4.61455									1	0	0
39	Fajikunda	4	141.172	270.807	184.763	3445.38	45416.6	12151.3	40000	7698	24661	3546	40000	33.55	33.36	0	0	male		54	0	1	21	2	0	0	1	1	1	1	1	1	4.94998	5.60141	5.21907	8.14479	10.7236	9.40519	10.5966	8.94872	10.113	8.17358	10.5966	1	0	0
39	Fajikunda	6	118.151	320.472	115.33									33.07	42.3954	0	0	male	3.8	57	0	2	21	2	0	1	1	0	1	0	1	0	4.77196	5.76979	4.7478									1	0	0
39	Fajikunda	8	108.194	204.136	133.922	4219.26	82495.3	9192.48	11371.7	1891	16167	2987	9461	41.0107	27.91	0	1	male	5.7	57	0	1	21	2	0	0	0	1	0	1	0	1	4.68393	5.31879	4.89726	8.34741	11.3205	9.12614	9.33888	7.54486	9.69073	8.00202	9.15493	1	0	0
40	Brikama	0				25000	32488.1	13220.1	15988.7	25000	3289	8354	9257	35.71	37.14	0	0	female	2.8	49	0	1	28	1	0	1	1	1	1	1	1	1				10.1266	10.3886	9.48949	9.67964	10.1266	8.09834	9.0305	9.13313	0	1	1
40	Brikama	2	7.5	3.145	6.184									37.65	43.3667	0	0	female			0	1	28	1	0	0	1	0	1	0	1	0	2.0149	1.14581	1.82197									0	1	0
40	Brikama	4	7.5	7.5	6.059	7698.48	118870	8557.02	13760	3332	25368	6253	4880	41.6227	37.98	0	0	female		51	0	1	28	1	0	0	0	1	0	1	0	1	2.0149	2.0149	1.80154	8.94878	11.6858	9.05451	9.52952	8.11133	10.1412	8.74082	8.4929	0	1	0
40	Brikama	6	7.5	7.5	5.951									37.89	35.11	0	0	female		55	0	1	28	1	0	0	1	1	1	1	1	1	2.0149	2.0149	1.78356									0	1	0
40	Brikama	8	7.5	7.5	6.107	3288.96	38794.9	18109.5	29601	1851	11586	4355	6965	37.19	32.65	0	1	female		58	0	4	28	1	0	0	1	1	1	1	1	1	2.0149	2.0149	1.80944	8.09833	10.566	9.80419	10.2956	7.52348	9.35755	8.37908	8.84865	0	1	0
41	Brikama	0				7527.36	101693	10699.1	19217.7	6703	3753	7625	11035	40.7937	35.18	0	0	female	3.2	29	0	3	28	3	0	0	0	1	0	1	0	1				8.9263	11.5297	9.27792	9.86359	8.81031	8.23031	8.93919	9.30883	0	1	1
41	Brikama	2	177.486	26.803	73.17									34.57	31.99	0	1	female		47	0	7	28	3	0	0	1	1	1	1	1	1	5.17889	3.28851	4.29279									0	1	0
41	Brikama	4	131.136	28.499	77.794	2879.16	31076.7	11741	25000	1123	15393	3331	10677	32.45	29.47	0	1	female		54	0	3	28	3	0	0	1	1	1	1	1	1	4.87624	3.34987	4.35406	7.96525	10.3442	9.37084	10.1266	7.02376	9.64167	8.11103	9.27585	0	1	0
41	Brikama	6	297.038	37.857	53.25									43.5217	16.36	0	1	female		58	0	1	28	7		0	0	1	0	1	0	1	5.69386	3.63382	3.975									0	1	0
41	Brikama	8	235.49	44.622	53.563	3752.58	48020.7	14394.4	27533.5	1591	7726	1860	12157	39.39	32.47	0	1	female		59	0	2	28	3	0	0	1	1	1	1	1	1	5.46167	3.79823	3.98086	8.2302	10.7794	9.57459	10.2232	7.37212	8.95235	7.52833	9.40566	0	1	0
42	Fajikunda	0				3533.34	59019.6	67702.6	9319.92	3286	2175	38014	4175	27.76	34.47	1	0	male	3.7	50	0	2	30	1	0	0	1	1	1	1	1	1				8.17	10.9856	11.1229	9.13991	8.09743	7.68478	10.5457	8.33687	1	0	1
42	Fajikunda	2	161.771	76.208	47.56									33.5	42.6588	0	0	male	3.1	49	0	1	30	1	0	0	1	0	1	0	1	0	5.08618	4.33347	3.86199									1	0	0
42	Fajikunda	4	215.716	57.771	45.1	2097.12	118870	16726	14946.4	2271	73654	8339	9751	24.95	38.23	0	1	male		49	0	1	30	1	0	0	1	1	1	1	1	1	5.37396	4.05649	3.80888	7.64832	11.6858	9.72472	9.61223	7.72798	11.2071	9.0287	9.18513	1	0	0
42	Fajikunda	6	271.782	58.491	39.442									18.7	30.77	1	1	male	4.9	55		2	30	1	0	0	1	1	1	1	1	1	5.605	4.06887	3.67483									1	0	0
42	Fajikunda	8	164.89	90.728	38.578	2175.24	89042.5	8964.6	22827.2	798	13569	2809	3426	35.4	28.41	0	1	male			0	2	30	1	0	0	1	1	1	1	1	1	5.10528	4.50787	3.65268	7.68489	11.3969	9.10104	10.0357	6.68211	9.51554	7.94058	8.13915	1	0	0
43	Fajikunda	0				25000	62014.3	14673.5	167359	25000	77250	11019	84978	32.88	38.42	0	0	male	3.4	50.1	0	1	29	4	0	0	1	1	1	1	1	1				10.1266	11.0351	9.5938	12.0279	10.1266	11.2548	9.30738	11.3501	1	0	1
43	Fajikunda	2																male	3.4	50.1	0	1	29	4	0	0																		1	0	0
43	Fajikunda	4																male	3.4	50.1	0	1	29	4	0	0																		1	0	0
43	Fajikunda	6																male	3.4	50.1	0	1	29	4	0	0																		1	0	0
43	Fajikunda	8																male	3.4	50.1	0	1	29	4	0	0																		1	0	0
44	Fajikunda	0				5018.94	27298.1	13174.1	7554.06	3974	3901	8274	4343	34.06	35.97	0	0	male	3.7		0	1	22	7			1	1	1	1	1	1				8.52097	10.2146	9.48601	8.92984	8.28753	8.26899	9.02087	8.37632	1	0	1
44	Fajikunda	2	67.167	66.206	35.958									21.84	33.3	0	0	male	3.3	49	0	1	22	7	0	0	1	1	1	1	1	1	4.20718	4.19277	3.58235									1	0	0
44	Fajikunda	4	55.57	76.855	23.456	84.9	104986	13840	12355.6	7698	93991	10208	8219	33.85	42.3239	0	0	male	4.1	51	0	1	22	7	0	0	1	0	1	0	1	0	4.01764	4.34192	3.15513	4.44147	11.5616	9.53532	9.42186	8.94872	11.451	9.23093	9.0142	1	0	0
44	Fajikunda	6	37.855	56.685	8.462									29.36	41.8736	0	1	male	4	52	0	1	22	7			1	0	1	1	1	0	3.63376	4.03751	2.13559									1	0	0
44	Fajikunda	8	38.04	48.978	6.126	3900.66	56511.1	24538.7	16411.3	2155	9595	3852	5873	37.51	25.67	0	1	male	4.8	57	0	4	22	7	0	0	1	1	1	1	1	1	3.63864	3.89137	1.81254	8.2689	10.9422	10.108	9.70573	7.67555	9.169	8.25635	8.67812	1	0	0
45	Brikama	0				7739.64	35614.9	7396.92	12113.4	5931	3711	7512	10527	37.37	37.43	0	0	male	2.9	46	0	1	25	1	0	0	1	1	1	1	1	1				8.95411	10.4805	8.90882	9.40207	8.68795	8.21906	8.92426	9.2617	1	1	1
45	Brikama	2	151.172	34.702	5.622									31.8	29.92	0	1	male		49	0	7	25	1	0	0	1	1	1	1	1	1	5.01842	3.5468	1.72669									1	1	0
45	Brikama	4	93.262	47.114	3.35	25000	37579.6	8433.24	22013.5	6194	118870	2685	7601	25.97	27.18	1	1	male		56	0	1	25	1	0	0	1	1	1	1	1	1	4.53541	3.85257	1.20896	10.1266	10.5342	9.03994	9.99941	8.73134	11.6858	7.89544	8.93604	1	1	0
45	Brikama	6	236.705	40.592	17.733									36.59	27.95	0	1	male		58	0	2	25	1	0	0	1	1	1	1	1	1	5.46681	3.70357	2.87543									1	1	0
45	Brikama	8	76.601	62.987	23.411	3710.88	52138	11593.7	14449.6	3442	8916	1266	5100	37.19	19.69	0	1	male			0	1	25	1	0	0	1	1	1	1	1	1	4.33861	4.14293	3.15321	8.21902	10.8616	9.35822	9.57842	8.14381	9.0956	7.14362	8.537	1	1	0
46	Brikama	0				7136.4	89557.2	8606.88	6148.74	7456	39002	6875	4883	36.8	38.1	0	0	male	2.8		0	7	22	1	0	1	1	1	1	1	1	1				8.87296	11.4026	9.06032	8.724	8.91677	10.5714	8.83565	8.49352	1	1	1
46	Brikama	2	185.723	30.129	21.418									34.57	33.24	0	0	male	3		0	1	22	1	0	0	1	1	1	1	1	1	5.22426	3.40549	3.06423									1	1	0
46	Brikama	4	202.579	46.917	17.325	5943.66	23073.3	11230.3	22606.3	2416	15984	1672	4533	37.72	34.47	0	1	male		51	0	1	22	1	0	0	1	1	1	1	1	1	5.31113	3.84838	2.85215	8.69008	10.0464	9.32637	10.026	7.78987	9.67934	7.42178	8.41914	1	1	0
46	Brikama	6	239.808	64.69	13.307									32.51	21.96	0	1	male		50	0	1	22	1	0	0	1	1	1	1	1	1	5.47984	4.16961	2.58829									1	1	0
46	Brikama	8	229.537	43.958	18.391	39002	77182.7	11488.7	18912.9	2501	9440	1555	3198	19.99	29.92	1	1	male			1	1	22	1	0	0	1	1	1	1	1	1	5.43606	3.78323	2.91186	10.5714	11.2539	9.34912	9.8476	7.82445	9.15271	7.34923	8.07028	1	1	0
47	Brikama	0				7167.06	38197.9	6055.74	5579.34	7202	6246	5452	5038	34.9	37.9	0	0	male	3.4	49	0	1	38	1	0	1	1	1	1	1	1	1				8.87725	10.5505	8.70876	8.62683	8.88211	8.7397	8.60374	8.52476	1	1	1
47	Brikama	2	57.021	41.163	17.671									32.48	22.68	0	1	male		51	0	2	38	1	0	0	1	1	1	1	1	1	4.04342	3.71754	2.87192									1	1	0
47	Brikama	4	48.198	36.578	13.082	2865.12	13572.8	7436.34	16902.5	2026	6112	4006	7705	32.89	27.18	0	1	male		54	0	2	38	1	0	0	1	1	1	1	1	1	3.87532	3.59945	2.57124	7.96037	9.51582	8.91413	9.73522	7.61382	8.71801	8.29555	8.94963	1	1	0
47	Brikama	6	75.463	41.146	29.28									43.1633	36.71	0	1	male		54	0	1	38	1	0	1	0	1	0	1	0	1	4.32364	3.71713	3.3769									1	1	0
47	Brikama	8	81.554	48.08	30.106	6245.52	18963.4	7994.7	10943.5	2756	4149	1367	3913	39.39	26.72	0	1	male			0	1	38	1	0	0	1	1	1	1	1	1	4.40127	3.87287	3.40472	8.73962	9.85027	8.98653	9.3005	7.92154	8.33062	7.22037	8.27206	1	1	0
48	Brikama	0				5712.84	65467.6	10209.6	15296.6	5405	4780	8217	11639	41.0139	40.0372	0	0	female	2.5	52	0	3	21	1	0	0	0	0	0	0	0	0				8.65047	11.0893	9.23108	9.63539	8.59508	8.4722	9.01396	9.36212	0	1	1
48	Brikama	2	150.222	15.588	33.151									28.89	40.4687		0	female		18	0	3	21	1	0	0	1	0	1	0	1	0	5.01211	2.7465	3.50107									0	1	0
48	Brikama	4	191.766	19.428	47.086	7312.32	30318.5	8323.56	22113.7	4461	16751	1635	8574	42.5818	37.44	0	0	female		54	0	1	21	1	0	0	0	1	0	1	0	1	5.25628	2.96672	3.85198	8.89732	10.3195	9.02684	10.004	8.40313	9.72621	7.3994	9.05649	0	1	0
48	Brikama	6	196.467	22.736	27.27									42.9046	42.4312	0	0	female	5	50	0	1	21	1	0	0	0	0	0	0	0	0	5.28049	3.12395	3.30579									0	1	0
48	Brikama	8	186.194	28.158	43.056	4780.02	60696.7	4155.9	12708.1	2640	6590	908	2571	29.98	28.52	0	1	female			0	1	21	1	0	0	1	1	1	1	1	1	5.22679	3.33783	3.7625	8.4722	11.0136	8.33228	9.45	7.87853	8.79331	6.81124	7.85205	0	1	0
49	Brikama	0				4819.14	45128.7	4322.16	4459.74	5502	3951	4235	7302	38.2	36.82	0	0	male	4	49	0	1	32	1	0	0	1	1	1	1	1	1				8.48035	10.7173	8.37151	8.40285	8.61287	8.28172	8.35114	8.8959	1	1	1
49	Brikama	2	157.769	32.829	37.725									30.77	27.32	0	0	male		54	0	1	32	1	0	1	1	1	1	1	1	1	5.06113	3.49131	3.63032									1	1	0
49	Brikama	4	2021.46	61.931	45.556	7659.12	91383.1	6948.42	13647.2	7659	21532	2888	7060	35.02	41.7161	0	0	male		55	0	1	32	1	0	0	1	0	1	0	1	0	7.61158	4.12602	3.81894	8.94365	11.4228	8.84627	9.52129	8.94364	9.9773	7.96832	8.8622	1	1	0
49	Brikama	6	215.428	43.298	47.301									42.9103	41.9879	0	0	male		49	0	1	32	1	0	0	0	0	0	0	0	0	5.37263	3.76811	3.85653									1	1	0
49	Brikama	8	559.074	91.621	46.432	3950.52	55694.2	5010.12	8554.38	3062	8287	1024	6834	40.7155	29.26	0	1	male			0	1	32	1	0	1	0	1	0	1	0	1	6.32628	4.51766	3.83799	8.2816	10.9276	8.51922	9.0542	8.02682	9.02244	6.93147	8.82967	1	1	0
50	Brikama	0				25000	81955.3	9173.58	9843.6	25000	5221	7821	9082	34.09	36.19	0	0	male	3.4		0	1	30	1	0	1	1	1	1	1	1	1				10.1266	11.3139	9.12408	9.19458	10.1266	8.56044	8.96457	9.11405	1	1	1
50	Brikama	2	55.02	28.673	50.85									31.64	20.92	0	1	male		55	0	3	30	1	0	0	1	1	1	1	1	1	4.0077	3.35596	3.92888									1	1	0
50	Brikama	4	70.207	65.277	63.765	7659.12	113271	46664.4	41958.3	7659	18116	6262	8719	32.83	36.89	0	0	male		56	0	2	30	1	0	0	1	1	1	1	1	1	4.25145	4.17864	4.1552	8.94365	11.6375	10.7507	10.6444	8.94364	9.80455	8.74226	9.07326	1	1	0
50	Brikama	6	60.585	67.172	61.184									36.02	22.89	0	1	male		53	0	1	30	1	0	0	1	1	1	1	1	1	4.10405	4.20726	4.11389									1	1	0
50	Brikama	8	101.582	93.13	65.218	5221.44	56412.7	27028.6	13243.9	2979	5964	1632	2369	36.81	31.87	0	0	male			1	2	30	1	0	0	1	1	1	1	1	1	4.62087	4.534	4.17774	8.56053	10.9404	10.2047	9.49129	7.99934	8.6935	7.39756	7.77022	1	1	0
51	Fajikunda	0				6977.52	81955.3	3825	5405.94	4938	4501	3943	4405	41.6485	40.1567	1	0	male	3.7	50	0	1	26	1	0	0	0	0	1	0	0	0				8.85045	11.3139	8.24931	8.59525	8.50472	8.41206	8.2797	8.3905	1	0	1
51	Fajikunda	2	186.784	25.712	48.877									41.9319	41.7452	0	0	male		46	1	3	26	1	0	0	0	0	0	0	0	0	5.22995	3.24696	3.88931									1	0	0
51	Fajikunda	4	178.651	26.72	48.821	7659.12	65110.8	9013.8	13122.7	5448	16652	2644	19849	33.89	34.47	0	1	male		59	0	2	26	1	0	0	1	1	1	1	1	1	5.18543	3.28541	3.88816	8.94365	11.0838	9.10651	9.4821	8.603	9.72029	7.88005	9.89591	1	0	0
51	Fajikunda	6	225.141	26.435	14.228									29.69	29.63	0	1	male	4	51	0	4	26	1	0	1	1	1	1	1	1	1	5.41673	3.27469	2.65521									1	0	0
51	Fajikunda	8	139.155	37.942	20.973	4501.2	15149.8	4350.42	28736	3015	4838	907	10339	41.0916	17.7	0	1	male	4.3	52	0	1	26	1	0	0	0	1	0	1	0	1	4.93559	3.63606	3.04324	8.4121	9.62574	8.37803	10.2659	8.01136	8.48426	6.81014	9.24368	1	0	0
52	Brikama	0				5636.58	30921.7	5149.2	12582.1	2983	11658	5109	14877	36.71	36.62	0	0	female	3	48	0	1	19	1	0	0	1	1	1	1	1	1				8.63703	10.3392	8.5466	9.44003	8.00068	9.36375	8.53876	9.60757	0	1	1
52	Brikama	2	491.326	35.606	20.051									43.665	37.14	0	0	female		53	0	1	19	1	0	0	0	1	0	1	0	1	6.19711	3.57251	2.99828									0	1	0
52	Brikama	4	491.326	32.673	20.167	3515.04	19785.6	3133.08	7892.46	2922	10373	1098	4060	26.77	25.02	0	1	female			0	3	19	1	0	0	1	1	1	1	1	1	6.19711	3.48655	3.00405	8.16481	9.89271	8.04977	8.97366	7.98002	9.24696	7.00125	8.30894	0	1	0
52	Brikama	6	491.326	33.623	43.545									44.0825	31.91	0	0	female		57.5	0	1	19	1	0	0	0	1	0	1	0	1	6.19711	3.51521	3.77379									0	1	0
52	Brikama	8	101.287	16.409	40.339	11657.6	78577.9	3954	13978.6	6113	11939	980	6260	40.9235	41.3349	0	1	female			0	4	19	1	0	1	0	0	0	1	0	0	4.61796	2.79783	3.69732	9.36371	11.2718	8.28248	9.54528	8.71817	9.38757	6.88755	8.74194	0	1	0
53	Brikama	0				3496.8	48849.7	3854.94	6393.72	3407	7447	2769	3966	33.68	40.7608	0	0	male	3.9	53	0	2	33	1	0	1	1	0	1	0	1	0				8.1596	10.7965	8.25711	8.76307	8.13359	8.91557	7.92624	8.28551	1	1	1
53	Brikama	2	157.653	12.477	82.541									37.89	33.41	0	0	male			0	3	33	1	0	0	1	1	1	1	1	1	5.0604	2.52389	4.4133									1	1	0
53	Brikama	4	491.326	17.769	16.528	5248.5	13400.5	3757.56	12980.9	4147	10096	1016	4887	42.6923	41.0076	0	0	male		52	0	1	33	1	0	0	0	0	0	0	0	0	6.19711	2.87746	2.80506	8.5657	9.50305	8.23153	9.47123	8.33014	9.21989	6.92363	8.49433	1	1	0
53	Brikama	6	491.326	15.733	32.54									43.1248	42.4521	1	0	male		50	0	1	33	1	0	0	0	0	1	0	0	0	6.19711	2.75576	3.48247									1	1	0
53	Brikama	8	450.15	11.802	41.09	7446.54	142959	3447.06	8491.62	5110	14635	1805	6260	33	21.11	0	1	male			0	1	33	1	0	0	1	1	1	1	1	1	6.10958	2.46827	3.71576	8.9155	11.8703	8.14528	9.04683	8.53895	9.59117	7.49832	8.74194	1	1	0
54	Fajikunda	0				2748.78	48111.7	4588.98	29754.5	3234	6433	2462	5960	40.6363	38.19	0	0	male	3.2	53	0	1	33	1	0	0	0	1	0	1	0	1				7.91891	10.7813	8.43141	10.3007	8.08148	8.7692	7.80873	8.69283	1	0	1
54	Fajikunda	2	491.326	19.413	46.826									40.3059	41.9559	0	0	male	2.9	46	0	1	33	1	0	0	0	0	0	0	0	0	6.19711	2.96594	3.84644									1	0	0
54	Fajikunda	4	491.326	19.485	33.322	10182.2	37085.8	3821.04	48117.4	8890	63943	1387	5286	29.9	25.95	0	1	male		51	0	1	33	1	0	0	1	1	1	1	1	1	6.19711	2.96965	3.50622	9.2284	10.521	8.24828	10.7814	9.09268	11.0657	7.2349	8.57282	1	0	0
54	Fajikunda	6	109.383	18.163	22.601									44.2142	38.16	0	0	male	3	48	0	1	33	1	0	0	0	1	0	1	0	1	4.69486	2.89939	3.11799									1	0	0
54	Fajikunda	8	95.85	19.9	18.69	6433.2	231382	4438.44	45145.9	3082	16916	849	3422	40.4047	26.69	0	1	male			0	1	33	1	0	0	0	1	0	1	0	1	4.56278	2.99072	2.92799	8.76923	12.3518	8.39806	10.7177	8.03333	9.73602	6.74406	8.13798	1	0	0
55	Brikama	0				5293.38	48284.4	2180.22	13885.3	5622	5148	1675	7990	36.59	33.32	0	0	female	3.5		0	1	27	1	0	0	1	1	1	1	1	1				8.57421	10.7849	7.68718	9.53859	8.63444	8.54636	7.42357	8.98595	0	1	1
55	Brikama	2	96.775	11.118	15.301									43.7937	41.2879	0	0	female		51	0	1	27	1	0	0	0	0	0	0	0	0	4.57239	2.40857	2.72792									0	1	0
55	Brikama	4	107.446	11.228	14.818	8541.2	27526	2994.84	8595.42	7022	13630	1309	4043	41.6446	41.6967	0	0	female			1	1	27	1	0	0	0	0	0	0	0	0	4.67699	2.41841	2.69584	9.05266	10.2229	8.00465	9.05898	8.8568	9.52003	7.17702	8.30474	0	1	0
55	Brikama	6	51.605	14.619	9.339									29.15	29.2	0	1	female		53	0	1	27	7	0	0	1	1	1	1	1	1	3.94362	2.68232	2.2342									0	1	0
55	Brikama	8	93.607	12.421	10.953	5148	26291.1	2797.62	8463.78	2933	7393	790	3330	40.3259	17.7	0	1	female			0	1	27	1	0	0	0	1	0	1	0	1	4.5391	2.51939	2.39361	8.54636	10.177	7.93652	9.04355	7.98378	8.90829	6.67203	8.11073	0	1	0
56	Fajikunda	0				3990.84	56532.4	5429.94	18182.6	3624	5847	5058	9115	29.07	41.9917	0	0	female			0	1	32	4	0	1	1	0	1	0	1	0				8.29176	10.9426	8.59968	9.80822	8.19533	8.67368	8.52873	9.11768	0	0	1
56	Fajikunda	2	491.33	28.05	64.84									36.94	32.26	0	0	female	3.7	51	0	1	32	4	0	0	1	1	1	1	1	1	6.19712	3.33399	4.17192									0	0	0
56	Fajikunda	4	201.97	24.87	74.22	8569.5	35148.3	9762.72	17566.3	9518	62241	4578	9837	42.1106	41.8808	0	0	female	4.5	53	0	1	32	4	0	1	0	0	0	0	0	0	5.30812	3.21366	4.30703	9.05596	10.4673	9.18633	9.77374	9.16094	11.0388	8.42902	9.19391	0	0	0
56	Fajikunda	6	51.61	28.62	50.65									37.26	41.4163	0	1	female	4.8	53	1	1	32	2	0	0	1	0	1	1	1	0	3.94372	3.35411	3.92494									0	0	0
56	Fajikunda	8	93.61	24.42	66.65	5847.18	114795	6797.46	16491.5	2925	15579	1450	5532	40.6591	41.1967	0	1	female		59	0	1	32	4	0	0	0	0	0	1	0	0	4.53914	3.1954	4.19946	8.67371	11.6509	8.8243	9.7106	7.98105	9.65368	7.27932	8.6183	0	0	0
57	Fajikunda	0				2838.36	21300.5	2799.42	19254.6	4339	5281	4221	24819	31.48	34.87	0	0	female	2.8	49		1	23	1	0	0	1	1	1	1	1	1				7.95098	9.96649	7.93717	9.86551	8.3754	8.57187	8.34783	10.1194	0	0	1
57	Fajikunda	2	491.33	72.44	70.38									41.3051	43.5548	0	0	female	2.8	47.5	0	1	23	1	0	0	0	0	0	0	0	0	6.19712	4.28276	4.25391									0	0	0
57	Fajikunda	4	491.33	29.64	71.73	25000	93065.7	21415.3	18374.3	25000	21603	3668	6425	41.1131	42.1678	0	0	female	3.3	50	0	1	23	1	0	0	0	0	0	0	0	0	6.19712	3.38912	4.27291	10.1266	11.4411	9.97186	9.81871	10.1266	9.98059	8.2074	8.76795	0	0	0
57	Fajikunda	6	212.18	22.71	57.89									43.5535	42.4183	0	0	female	3.9	51	1	7	23	1	0	1	0	0	0	0	0	0	5.35743	3.12281	4.05854									0	0	0
57	Fajikunda	8	61.13	16.27	50.22	5280.54	389593	19079.6	15401.9	4732	30231	3400	5225	37.28	40.0596	0	0	female	4.3	58	1	1	23	1	0	1	1	0	1	0	1	0	4.113	2.78932	3.91641	8.57178	12.8729	9.85637	9.64225	8.4621	10.3166	8.13153	8.56121	0	0	0
58	Fajikunda	0				4558.5	13575.5	12816.7	9650.76	4654	3549	8719	5961	26.39	30.49	0	0	female	3.3		0	4	22	1	0	0	1	1	1	1	1	1				8.42475	9.51602	9.4585	9.17479	8.44548	8.17442	9.07326	8.69299	0	0	1
58	Fajikunda	2	42.833	49.053	120.98									42.2174	43.8954	0	0	female	3.4	53	0	2	22	1	0	0	0	0	0	0	0	0	3.75731	3.8929	4.79563									0	0	0
58	Fajikunda	4	53.641	73.34	120.98	8530.3	9967.32	15018.4	11623.1	5922	5014	3756	4544	41.3858	41.9155	0	0	female	4	51	1	1	22	1	1	0	0	0	0	0	0	0	3.98231	4.29511	4.79563	9.05138	9.20707	9.61703	9.36075	8.68643	8.51999	8.23111	8.42156	0	0	0
58	Fajikunda	6	40.676	40.704	6.713									44.0163	41.9839	0	0	female			0	2	22		0	0	0	0	0	0	0	0	3.70564	3.70633	1.90405									0	0	0
58	Fajikunda	8	43.879	70.956	8.577	3548.88	20300.8	10966.9	16482.1	1493	3451	2499	5948	40.6646	40.1333	0	0	female			0	1	22	1	0	0	0	0	0	0	0	0	3.78144	4.26206	2.14908	8.17439	9.91842	9.30264	9.71003	7.30854	8.14642	7.82365	8.69081	0	0	0
59	Fajikunda	0				14818.6	77182.7	14606.8	18526.7	13903	3050	16306	13605	25.99	30.89	0	0	female	3.5	51		1	19	1	0	1	1	1	1	1	1	1				9.60364	11.2539	9.58924	9.82697	9.53986	8.0229	9.69929	9.51819	0	0	1
59	Fajikunda	2	34.017	31.047	6.877									39.44	43.4857	0	0	female	3.7	51	0	1	19	1	0	1	1	0	1	0	1	0	3.52686	3.4355	1.92818									0	0	0
59	Fajikunda	4	39.126	26.231	8.657	9332.2	14491.4	1509	20939.9	7059	9360	1482	8117	41.5787	41.462	0	0	female	4	55	0	7	19	1	0	0	0	0	0	0	0	0	3.66679	3.26694	2.15837	9.14123	9.58131	7.3192	9.94941	8.86206	9.1442	7.30115	9.00172	0	0	0
59	Fajikunda	6	41.736	36.266	10.642									44.029	41.7243	0	0	female	5	57.5	1	3	19	1	1	0	0	0	0	0	0	0	3.73136	3.59088	2.36481									0	0	0
59	Fajikunda	8	35.367	28.84	8.415	3050.34	6838.2	1204.38	9798	8672	48826	3245	25513	40.6736	40.9982	0	0	female		59	0	3	19	1	1	0	0	0	0	0	0	0	3.56578	3.36176	2.13002	8.02301	8.83028	7.09372	9.18993	9.06785	10.796	8.08487	10.1469	0	0	0
60	Fajikunda	0				6083.46	77182.7	5909.16	7077	5263	25000	3549	4355	32.15	34.75	0	0	female	3		0	1	22	3	0	0	1	1	1	1	1	1				8.71333	11.2539	8.68426	8.8646	8.56846	10.1266	8.17442	8.37908	0	0	1
60	Fajikunda	2	491.326	25.396	10.812									36.13	41.6737	0	0	female	2.9	50	0	1	22	3	0	0	1	0	1	0	1	0	6.19711	3.23459	2.38066									0	0	0
60	Fajikunda	4	491.326	45.803	10.602	10012.2	25850.9	7590.84	10063	8964	18175	1679	6423	41.1659	41.3437	0	0	female	3.3	53	0	4	22	3	0	0	0	0	0	0	0	0	6.19711	3.82435	2.36104	9.21156	10.1601	8.9347	9.21662	9.10097	9.8078	7.42595	8.76764	0	0	0
60	Fajikunda	6	491.326	31.563	69.888									34.02	41.3866	0	0	female	4.2	54	0	4	22	3	0	0	1	0	1	0	1	0	6.19711	3.45199	4.24689									0	0	0
60	Fajikunda	8	347.876	33.159	120.98	25000	248501	6587.82	7954.38	5174	23058	936	4233	40.7942	40.2763	0	0	female	4.3	57	0	1	22	3	0	0	0	0	0	0	0	0	5.85185	3.50131	4.79563	10.1266	12.4232	8.79298	8.98148	8.5514	10.0458	6.84162	8.35067	0	0	0
61	Brikama	0				25000	77182.7	2789.94	18908.3	25000	25000	3430	17298	35.69	31.9	1	0	female	2.5	43	0	1	18	1	1	1	1	1	1	1	1	1				10.1266	11.2539	7.93378	9.84736	10.1266	10.1266	8.14032	9.75835	0	1	1
61	Brikama	2	136.219	105.289	105.289									37.96	33.44	0	1	female		52		1	18	1	0	0	1	1	1	1	1	1	4.91426	4.65671	4.65671									0	1	0
61	Brikama	4	123.852	46.437	46.437	12004.1	18008.9	3409.5	27942.7	10065	11129	1026	4425	42.7721	41.9154	0	0	female			0	4	18	1		0	0	0	0	0	0	0	4.81909	3.8381	3.8381	9.393	9.79862	8.13432	10.2379	9.21682	9.31731	6.93342	8.39503	0	1	0
61	Brikama	6	73.82	37.677	37.677									43.3848	42.1094	1	1	female			0	2	18	1	0	1	0	0	1	1	0	0	4.30163	3.62905	3.62905									0	1	0
61	Brikama	8	59.695	45.075	45.075	25000	30743.6	7124.46	50863.9	25000	11117	857	5814	34.75	28.36	0	1	female			0	1	18	1	0	1	1	1	1	1	1	1	4.08925	3.80833	3.80833	10.1266	10.3334	8.87129	10.8369	10.1266	9.31623	6.75344	8.66802	0	1	0
62	Fajikunda	0				4873.08	23409	2990.16	8554.38	25000	10051	3057	6118	41.2232	40.222	0	0	male	3	48	0	7	23	4	0	0	0	0	0	0	0	0				8.49148	10.0609	8.00308	9.0542	10.1266	9.21543	8.02519	8.71899	1	0	1
62	Fajikunda	2	79.794	13.636	13.636									32.67	43.6377	0	0	male		49	0	1	23	1	0	0	1	0	1	0	1	0	4.37945	2.61271	2.61271									1	0	0
62	Fajikunda	4	201.118	13.3	13.3	7938	54082.9	4154.34	11923.6	4932	11568	787	3149	42.23	27.62	0	1	male	4.5	50	0	1	23	4	1	0	0	1	0	1	0	1	5.30389	2.58776	2.58776	8.97942	10.8983	8.33191	9.38628	8.5035	9.356	6.66823	8.05484	1	0	0
62	Fajikunda	6	86.409	15.886	15.886									44.213	41.5447	1	1	male	4	51	0	2	23	4	0	0	0	0	1	1	0	0	4.45909	2.76544	2.76544									1	0	0
62	Fajikunda	8	64.251	13.471	13.471	10050.5	83116.6	4646.64	345487	2758	11584	1053	7848	31.01	27.72	0	1	male	5.8	53	0	1	23	4	0	0	1	1	1	1	1	1	4.1628	2.60054	2.60054	9.21538	11.328	8.4439	12.7527	7.92226	9.35738	6.9594	8.96801	1	0	0
63	Fajikunda	0				4797.3	20702.3	2507.16	10164.7	25000	14779	2512	10856	41.9641	33.01	0	0	male	2.5		0	1	35	2	0	0	0	1	0	1	0	1				8.47581	9.938	7.82691	9.22668	10.1266	9.60096	7.82883	9.29247	1	0	1
63	Fajikunda	2																male	2.5		0	1	35	2	0	0																		1	0	0
63	Fajikunda	4																male	2.5		0	1	35	2	0	0																		1	0	0
63	Fajikunda	6														1		male	2.5		0	1	35	2	0	0			1		1													1	0	0
63	Fajikunda	8																male	2.5		0	1	35	2	0	0																		1	0	0
64	Fajikunda	0				5969.82	11635.2	10093.1	16732.6	4651	10749	9385	10769	37	40.9257	0	0	female	3		0	1	21	3	0	0	1	0	1	0	1	0				8.69447	9.36179	9.21961	9.72511	8.44484	9.28257	9.14687	9.28443	0	0	1
64	Fajikunda	2																female	3		0	1	21	3	0	0																		0	0	0
64	Fajikunda	4																female	3		0	1	21	3	0	0																		0	0	0
64	Fajikunda	6																female	3		0	1	21	3	0	0																		0	0	0
64	Fajikunda	8																female	3		0	1	21	3	0	0																		0	0	0
65	Fajikunda	0				3326.52	9738.96	9786.78	56755.3	3202	5558	6058	23685	29.64	40.8883	0	0	female	3	50	0	2	29	1	0	0	1	0	1	0	1	0				8.10968	9.18389	9.18879	10.9465	8.07153	8.62299	8.70914	10.0726	0	0	1
65	Fajikunda	2	61.126	50.437	50.437									31.26	40.8186	0	0	female			0	1	29	1	0	0	1	0	1	0	1	0	4.11294	3.92073	3.92073									0	0	0
65	Fajikunda	4	43.173	34.276	34.276	3836.82	19699.9	7361.28	43692.9	2594	9067	2902	6448	42.4953	41.5481	0	0	female			0	4	29	1	0	0	0	0	0	0	0	0	3.76522	3.53445	3.53445	8.2524	9.88837	8.90399	10.6849	7.86096	9.1124	7.97316	8.77153	0	0	0
65	Fajikunda	6	29.422	42.903	42.903									44.1288	41.9068	0	0	female	3.6	57	0	1	29	1	0	0	0	0	0	0	0	0	3.38174	3.75894	3.75894									0	0	0
65	Fajikunda	8	18.673	37.872	37.872	5557.8	141950	41524	84586.9	1439	10176	5048	13908	33.16	29.42	1	1	female			0	1	29	1	0	0	1	1	1	1	1	1	2.92708	3.63421	3.63421	8.62296	11.8632	10.634	11.3455	7.2717	9.22779	8.52675	9.54022	0	0	0
66	Brikama	0				3264.6	8105.34	3194.88	17295.5	3512	4079	2222	12084	41.0947	40.9439	0	0	male	2.6	49	0	3	20	1		0	0	0	0	0	0	0				8.09089	9.00028	8.0693	9.7582	8.16394	8.31361	7.70616	9.39964	1	1	1
66	Brikama	2	21.758	15.35	15.35									41.9606	41.0092	0	0	male		45	0	1	20	1	0	0	0	0	0	0	0	0	3.07998	2.73112	2.73112									1	1	0
66	Brikama	4	33.618	19.586	19.586	25000	16921.1	6121.62	32988.5	8476	7226	1999	6385	42.4126	41.9279	0	0	male		55	0	4	20	1	0	0	0	0	0	0	0	0	3.51506	2.97482	2.97482	10.1266	9.73632	8.71958	10.4039	9.04499	8.88544	7.6004	8.76171	1	1	0
66	Brikama	6	31.825	19.121	19.121									38.94	41.3773	0	0	male			0	3	20	1	0	0	1	0	1	0	1	0	3.46025	2.95079	2.95079									1	1	0
66	Brikama	8	36.426	22.729	22.729	4079.2	18340.3	5114.88	76666.4	1865	5219	4316	2084	41.1483	40.0494	0	0	male			0	1	20	1	0	0	0	0	0	0	0	0	3.59528	3.12364	3.12364	8.31366	9.81686	8.53991	11.2472	7.53102	8.56006	8.37008	7.64204	1	1	0
67	Fajikunda	0				5240.82	20047	3032.46	17111.8	4583	19788	1950	16085	41.3064	41.4155	0	0	male	3.4	43	0	1	20	2	0	0	0	0	0	0	0	0				8.56423	9.90584	8.01713	9.74752	8.43011	9.89283	7.57558	9.68564	1	0	1
67	Fajikunda	2																male	3.4	43	0	1	20	2	0	0																		1	0	0
67	Fajikunda	4																male	3.4	43	0	1	20	2	0	0																		1	0	0
67	Fajikunda	6														0		male	3.4	43	0	1	20	2	0	0			0		0													1	0	0
67	Fajikunda	8																male	3.4	43	0	1	20	2	0	0																		1	0	0
68	Brikama	0				3775.98	9070.8	2385.3	11494.7	4368	114508	1932	9409	41.2893	42.0265	0	0	female	4.2	51	0	2	32	1	0	0	0	0	0	0	0	0				8.23641	9.11282	7.77708	9.34964	8.38206	11.6484	7.56631	9.14942	0	1	1
68	Brikama	2	30.62	10.07	10.07									29.95	40.3031	0	0	female		55	0	2	32	1	0	0	1	0	1	0	1	0	3.42165	2.30956	2.30956									0	1	0
68	Brikama	4	53.372	11.735	11.735	25000	14785.9	2769.48	8426.58	3682	5382	1046	3366	37.89	41.773	0	0	female			0	1	32	1	0	0	1	0	1	0	1	0	3.97729	2.46258	2.46258	10.1266	9.60143	7.92641	9.03915	8.21121	8.59082	6.95273	8.12148	0	1	0
68	Brikama	6	44.032	14.575	14.575									43.4851	35.71		1	female			0	1	32	1	0	0	0	1	0	1	0	1	3.78492	2.67931	2.67931									0	1	0
68	Brikama	8	32.152	9.369	9.369	114508	26980.1	3129.9	11127.9	6522	5291	651	2639	40.8421	40.7061	1	1	female		63	0	1	32	1	0	0	0	0	1	1	0	0	3.47047	2.23741	2.23741	11.6484	10.2029	8.04876	9.31721	8.78294	8.57376	6.47851	7.87816	0	1	0
69	Brikama	0				9364.9	40309.8	8281.74	8161.98	10919	3161	7871	4851	37.1	31	0	1	female	3.4	50	0	1	28	1	1	0	1	1	1	1	1	1				9.14472	10.6044	9.02181	9.00724	9.29826	8.05864	8.97094	8.48694	0	1	1
69	Brikama	2	52.987	57.969	57.969									40.3719	43.4854	0	0	female			0	3	28	1	0	0	0	0	0	0	0	0	3.97005	4.05991	4.05991									0	1	0
69	Brikama	4	58.537	50.033	50.033	7733.82	81247.3	5715.84	5687.1	8862	18443	3238	1927		41.268		0	female			0	1	28	1	1	0		0		0		0	4.06966	3.91268	3.91268	8.95336	11.3053	8.651	8.64596	9.08953	9.82244	8.08271	7.56372	0	1	0
69	Brikama	6	61.833	54.011	54.011									35.86	31.98	0	0	female		60	0	1	28	1	1	0	1	1	1	1	1	1	4.12444	3.98919	3.98919									0	1	0
69	Brikama	8	125.62	56.772	56.772	3160.92	22204.8	8889.12	5743.98	2399	5586	4657	2484	40.3108	40.7749	0	0	female		56	0	1	28	1	0	0	0	0	0	0	0	0	4.83326	4.03904	4.03904	8.05862	10.0081	9.09258	8.65591	7.78281	8.62802	8.44613	7.81763	0	1	0
70	Brikama	0				9469.5	35365	17590.4	65660.4	9417	3302	11290	59962	41.1563	40.0434	0	0	female	2.6	19	0	1	39	1	0	0	0	0	0	0	0	0				9.15583	10.4735	9.77511	11.0923	9.15027	8.10228	9.33167	11.0015	0	1	1
70	Brikama	2	174.066	69.505	69.505									42.7254	41.0999	0	0	female		48	0	2	39	1	0	0	0	0	0	0	0	0	5.15943	4.2414	4.2414									0	1	0
70	Brikama	4	277.304	70.805	70.805	8125.26	547285	16362.9	62227.9	4338	43234	4860	13759	41.9165	27.57	0	1	female			0	1	39	1	0	0	0	1	0	1	0	1	5.62511	4.25993	4.25993	9.00273	13.2127	9.70277	11.0386	8.37517	10.6744	8.48879	9.52945	0	1	0
70	Brikama	6	227.298	67.811	67.811									43.8861	28.43	0	1	female		50	0	7	39	1	0	0	0	1	0	1	0	1	5.42626	4.21672	4.21672									0	1	0
70	Brikama	8	221.225	120.463	120.463	3301.5	40276.5	31171.3	86624.8	1662	13905	3625	9729	40.8318	23.08	0	1	female		55.5	0	1	39	1	0	0	0	1	0	1	0	1	5.39918	4.79134	4.79134	8.10213	10.6035	10.3473	11.3693	7.41578	9.54	8.19561	9.18287	0	1	0
71	Fajikunda	0				25000	77487.4	5231.28	11339.2	25000	4491	4345	6923	40.222	40.8907	0	0	female	4.1		0	7	25	2	0	0	0	0	0	0	0	0				10.1266	11.2579	8.56241	9.33602	10.1266	8.40983	8.37678	8.8426	0	0	1
71	Fajikunda	2	148.268	32.304	32.304									41.7045	36.9	0	0	female	4.5	52	0	1	25	2	0	0	0	1	0	1	0	1	4.99902	3.47519	3.47519									0	0	0
71	Fajikunda	4	118.503	26.938	26.938	4567.32	21380.3	1250.1	2964	5298	54395	3775	8237	41.7762	35.05	0	0	female	5	50	0	1	25	2	0	0	0	1	0	1	0	1	4.77494	3.29354	3.29354	8.42668	9.97023	7.13098	7.9943	8.57508	10.904	8.23616	9.01639	0	0	0
71	Fajikunda	6	123.74	26.218	26.218									33.81	26.35	0	1	female	5.8	58.5	0	1	25	2	0	0	1	1	1	1	1	1	4.81818	3.26645	3.26645									0	0	0
71	Fajikunda	8	204.121	33.829	33.829	4490.88	43174.4	5372.22	14659.7	6236	14900	1070	3282	40.4358	37.99	0	0	female	4.3	60	0	1	25	2	0	0	0	1	0	1	0	1	5.31871	3.52132	3.52132	8.4098	10.673	8.589	9.59286	8.73809	9.60912	6.97541	8.09621	0	0	0
72	Brikama	0				11461.4	41402.4	5016.78	22352.2	9204	4200	3675	7646	40.5505	42.0325	0	0	female	3		0	1	25	1	0	0	0	0	0	0	0	0				9.34674	10.6311	8.52054	10.0147	9.12739	8.34284	8.20931	8.94194	0	1	1
72	Brikama	2	108.14	41.679	41.679									23.69	23.06	0	1	female		53	0	1	25	1	0	0	1	1	1	1	1	1	4.68343	3.73	3.73									0	1	0
72	Brikama	4	140.612	42.208	42.208	4373.7	22568.7	4712.7	11794.4	4576	16305	1882	16075	42.0797	26.95	0	0	female			0	4	25	1	0	0	0	1	0	1	0	1	4.946	3.74261	3.74261	8.38336	10.0243	8.45802	9.37538	8.42858	9.69923	7.54009	9.68502	0	1	0
72	Brikama	6	99.951	38.909	38.909									34.25	24.45	0	1	female		59	0	3	25	1	0	0	1	1	1	1	1	1	4.60468	3.66123	3.66123									0	1	0
72	Brikama	8	79.127	31.987	31.987	4200.18	29965	6813.54	9873.84	2870	11866	1075	9299	40.86	22.21	0	1	female		50	0	7	25	1	0	0	0	1	0	1	0	1	4.37105	3.46533	3.46533	8.34288	10.3078	8.82667	9.19764	7.96207	9.38143	6.98008	9.13766	0	1	0
73	Brikama	0				8994.5	24555.2	10242.5	10651	9714	7813	7136	10016	40.7955	41.2479	0	0	male	3.1		0	1	35	1	0	0	0	0	0	0	0	0				9.10437	10.1087	9.2343	9.27341	9.18132	8.96354	8.87291	9.21194	1	1	1
73	Brikama	2	185.713	37.606	1419.82									17.29	42.2748	1	1	male		50	0	1	35	1	0	0	1	0	1	1	1	0	5.2242	3.62716	7.25829									1	1	0
73	Brikama	4	165.986	21.807	1354.91	5199.18	78674.2	8911.68	14606.5	8001	39752	2132	6263	30.92	30.24	0	1	male			0	1	35	1	0	0	1	1	1	1	1	1	5.1119	3.08223	7.21149	8.55626	11.2731	9.09512	9.58922	8.98732	10.5904	7.66482	8.74241	1	1	0
73	Brikama	6	128.33	40.42	650.361									31.01	29.92	0	1	male		47.5	0	1	35	1	0	0	1	1	1	1	1	1	4.85461	3.69932	6.47753									1	1	0
73	Brikama	8	104.165	23.365	440.486	7813.14	129729	18621.8	16058.7	3233	15612	3061	31217	34.08	23.39	0	1	male		54	0	2	35	1	0	0	1	1	1	1	1	1	4.64598	3.15124	6.08788	8.96356	11.7732	9.83209	9.68401	8.08117	9.6558	8.0265	10.3487	1	1	0
74	Fajikunda	0				25000	93065.7	248173	19961.5	25000	7813	98443	11342	41.725	41.3156	0	0	female	3		0	1	25	4	1	0	0	0	0	0	0	0				10.1266	11.4411	12.4219	9.90156	10.1266	8.96354	11.4972	9.33627	0	0	1
74	Fajikunda	2	150.824	463.179	999.219									44.3146	40.6212	0	0	female	3.2	48	0	4	25	4	0	0	0	0	0	0	0	0	5.01611	6.13811	6.90697									0	0	0
74	Fajikunda	4	192.029	327.785	1561.11	5742.72	2000000	55626.8	14672.1	4181	29432	19344	4135	41.1775	42.4419	1	0	female	3.9	57	1	1	25	4	0	0	0	0	1	0	0	0	5.25765	5.79236	7.35315	8.65569	14.5087	10.9264	9.5937	8.33831	10.2898	9.87014	8.32724	0	0	0
74	Fajikunda	6	179.86	560.919	1972.25									44.3156	37	1	0	female			0	1	25	4	1	0	0	1	1	1	0	1	5.19218	6.32958	7.58693									0	0	0
74	Fajikunda	8	235.433	406.913	1767.3	7813.14	53464.1	101443	25568.1	3961	41685	95341	20367	39.13	40.544	0	0	female	5	60	1	1	25	2	0	0	1	0	1	0	1	0	5.46143	6.0086	7.47721	8.96356	10.8868	11.5273	10.1491	8.28425	10.6379	11.4652	9.92167	0	0	0
75	Fajikunda	0				12239.4	20236.2	7599.3	21620.8	10494	4094	4727	11343	40.1878	40.6664	0	0	female	3		0	1	31	2	0	0	0	0	0	0	0	0				9.41242	9.91523	8.93581	9.98141	9.25856	8.31728	8.46105	9.33636	0	0	1
75	Fajikunda	2	55.556	23.15	272.539									43.43	44.3017	0	0	female	3.3	51	0	1	31	2	0	0	0	0	0	0	0	0	4.01739	3.14199	5.60778									0	0	0
75	Fajikunda	4	106.705	26.782	477.38	25000	24932.5	26336.3	54089.8	4166	16285	6470	6035	26.45	37.25	0	0	female			1	2	31	2	0	0	1	1	1	1	1	1	4.67007	3.28773	6.16831	10.1266	10.1239	10.1787	10.8984	8.33471	9.698	8.77493	8.70533	0	0	0
75	Fajikunda	6	45.459	21.1	203.435									21.7	36.73	0	0	female	4.5		1	1	31	2	0	0	1	1	1	1	1	1	3.81681	3.04927	5.31535									0	0	0
75	Fajikunda	8	26.191	9.779	110.512	4093.86	28182.2	17663	80787.8	2313	9495	1539	4123	41.51	32.93	0	0	female		56	0	1	31	2		0	0	1	0	1	0	1	3.26542	2.28024	4.70512	8.31724	10.2464	9.77923	11.2996	7.7463	9.15852	7.33889	8.32434	0	0	0
76	Brikama	0				7473.3	4896.24	4842.96	6258.54	8942	5133	8868	5930	35.62	31.78	0	1	female	2.7		0	1	23	1	0	0	1	1	1	1	1	1				8.91909	8.49622	8.48528	8.7417	9.09851	8.54345	9.0902	8.68778	0	1	1
76	Brikama	2	21.915	84.664	185.929									36.75	31.66	0	0	female		52	0	3	23	1	1	0	1	1	1	1	1	1	3.08717	4.43869	5.22536									0	1	0
76	Brikama	4	7.5	72.548	110.208	4599.7	8906.64	23929.7	8628.72	1723	2440	7724	3082	42.1363	33.76	1	0	female			0	1	23	1	1	0	0	1	1	1	0	1	2.0149	4.28425	4.70237	8.43375	9.09455	10.0829	9.06285	7.45182	7.79975	8.95209	8.03333	0	1	0
76	Brikama	6	3.204	93.777	169.407									43.7038	38.56	1	0	female		56	1	4	23	1	1	0	0	1	1	1	0	1	1.1644	4.54092	5.1323									0	1	0
76	Brikama	8	44.439	135.767	394.286	5133.24	19847.3	12042.8	12327.2	988	1149	2745	3310	41.0125	40.1381	0	1	female		54	0	2	23	1	0	0	0	0	0	1	0	0	3.79412	4.91094	5.97708	8.54349	9.89582	9.39622	9.41956	6.89568	7.04665	7.91754	8.1047	0	1	0
77	Fajikunda	0				11082.2	5266.8	4932.18	26147.3	8238	4464	3118	17424	40.7083	41.456	0	0	female	3.2		0	1	24	4	0	0	0	0	0	0	0	0				9.3131	8.56918	8.50354	10.1715	9.01651	8.4038	8.04495	9.7656	0	0	1
77	Fajikunda	2	7.5	28.424	147.157									41.7566	42.5087	0	0	female	3.3	50	0		24	4	0	0	0	0	0	0	0	0	2.0149	3.34723	4.9915									0	0	0
77	Fajikunda	4	7.5	50.938	176.972	4165.56	7377.6	7271.82	59815.1	3355	2082	2995	11426	41.9344	41.2454	0	0	female	4		0	1	24	4	0	0	0	0	0	0	0	0	2.0149	3.93061	5.17599	8.33461	8.9062	8.89176	10.999	8.11821	7.64108	8.0047	9.34365	0	0	0
77	Fajikunda	6	7.5	68.926	233.513									43.134	41.9787	0	0	female		53	0	2	24	4	0	0	0	0	0	0	0	0	2.0149	4.23303	5.45324									0	0	0
77	Fajikunda	8	7.5	88.122	183.505	4464.3	8241.66	7732.2	58706	1141	1088	1570	6315	40.0557	28.31	0	1	female		53	0	2	24	4	0	0	0	1	0	1	0	1	2.0149	4.47872	5.21224	8.40387	9.01696	8.95315	10.9803	7.03966	6.9921	7.35883	8.75068	0	0	0
78	Brikama	0				4023.96	8670	3240.78	8563.74	4003	14455	3838	8298	40.94	40.4451	0	0	female	3.1	47	0	1	34	1	0	1	0	0	0	0	0	0				8.30002	9.06762	8.08357	9.05529	8.2948	9.5788	8.25271	9.02377	0	1	1
78	Brikama	2	39.303	8.925	137.306									38.52	40.291	0	0	female		50	0	4	34	1	1	0	1	0	1	0	1	0	3.6713	2.18886	4.92221									0	1	0
78	Brikama	4	37.401	13.894	131.941	25000	14674.8	5270.22	15652.9	2781	8066	2667	5513	33.54	33.68	0	0	female			0	4	34	1	0	0	1	1	1	1	1	1	3.6217	2.63146	4.88235	10.1266	9.59389	8.56983	9.65841	7.93057	8.99541	7.88871	8.61486	0	1	0
78	Brikama	6	2.821	13.997	102.06									35.5	29.04	0	1	female		53	0	1	34	1	0	0	1	1	1	1	1	1	1.03709	2.63884	4.62556									0	1	0
78	Brikama	8	4.48	21.039	92.638	14454.8	17136.4	4392	31338.1	1875	3139	1318	7439	33.36	20.91	0	1	female		55	0	2	34	1	0	0	1	1	1	1	1	1	1.49962	3.04638	4.5287	9.57878	9.74896	8.38754	10.3526	7.53636	8.05166	7.18387	8.91449	0	1	0
79	Fajikunda	0				5802.3	28161.8	4888.32	5807.64	25000	9943	5214	7108	40.0889	41.4171	0	0	male	4.4		0	1	31	1	0	1	0	0	0	0	0	0				8.66601	10.2457	8.4946	8.66693	10.1266	9.20462	8.5591	8.86898	1	0	1
79	Fajikunda	2	60.91	34.21	413.483									43.6517	41.5346	0	0	male	4	50	0	1	31	1	1	0	0	0	0	0	0	0	4.1094	3.53252	6.02462									1	0	0
79	Fajikunda	4	105.698	36.291	733.859	25000	86064.5	9541.62	9635.64	25000	82520	3148	8407	31.17	28.5	0	1	male	4.6	52	0		31	1	0	0	1	1	1	1	1	1	4.66059	3.59157	6.59832	10.1266	11.3629	9.16342	9.17322	10.1266	11.3208	8.05452	9.03682	1	0	0
79	Fajikunda	6	97.042	48.65	835.36									43.3678	29.18	0	1	male	5.1	63	1	1	31	1	0	0	0	1	0	1	0	1	4.57514	3.88465	6.72786									1	0	0
79	Fajikunda	8	121.744	46.095	1030.96	9942.8	42924.2	7932.24	14931.2	6437	8869	1551	4843	39.97	35.12	0	0	male	5.1	63	1	1	31	1	0	0	1	1	1	1	1	1	4.80192	3.8307	6.93825	9.2046	10.6672	8.97869	9.61121	8.76982	9.09032	7.34666	8.48529	1	0	0
80	Fajikunda	0				25000	23583.3	4674.12	8625.48	5248	3286	5443	3578	40.1464	40.3386	0	0	male	3		0	3	23	7	0	0	0	0	0	0	0	0				10.1266	10.0683	8.4498	9.06248	8.5656	8.09743	8.60209	8.18256	1	0	1
80	Fajikunda	2	14.593	18.37	131.531									42.8148	41.5251	0	0	male	3.4	48	0	7	23	7	0	0	0	0	0	0	0	0	2.68054	2.91072	4.87924									1	0	0
80	Fajikunda	4	30.317	23.468	149.729	8033.8	18320.3	11129.2	125493	3943	12289	5129	1791	41.2648	41.0086	1	0	male	4.2	57	0	2	23	7	0	0	0	0	1	0	0	0	3.41171	3.15564	5.00883	8.99141	9.81577	9.31733	11.74	8.2797	9.41646	8.54267	7.49053	1	0	0
80	Fajikunda	6	22.748	19.601	128.516									38.95	25.62	0	1	male	4.5	55	0	4	23	1	0	0	1	1	1	1	1	1	3.12448	2.97558	4.85605									1	0	0
80	Fajikunda	8	9.332	12.035	91.816	3285.84	12466.6	6464.1	10676	1487	3593	1663	2326	40.5361	41.3339	0	0	male	4.5	55	0	4	23	1	0	0	0	0	0	0	0	0	2.23345	2.48782	4.51979	8.09738	9.43081	8.77402	9.27575	7.30452	8.18674	7.41638	7.75191	1	0	0
81	Brikama	0				2765.88	1955.58	3190.26	10228.6	3268	1908	4918	19959	41.3729	42.1886	0	1	male	3.4	47.5	0	4	34	1	0	0	0	0	0	1	0	0				7.92511	7.57844	8.06786	9.23294	8.09193	7.55381	8.50066	9.90144	1	1	1
81	Brikama	2	7.5	32.851	124.237									42.3761	44.2541	0	0	male			0	4	34	7	0	0	0	0	0	0	0	0	2.0149	3.49198	4.82219									1	1	0
81	Brikama	4	7.5	37.469	113.647	40896.7	4188.48	15925.8	26793.5	13407	1996	5901	11664	41.11	42.268	0	0	male		54	0	1	34	7	0	0	0	0	0	0	0	0	2.0149	3.62351	4.7331	10.6188	8.34009	9.6757	10.1959	9.50353	7.5989	8.68288	9.36426	1	1	0
81	Brikama	6	7.5	62.733	124.917									43.7729	41.3466	0	0	male			0	1	34	1	0	0	0	0	0	0	0	0	2.0149	4.13889	4.82765									1	1	0
81	Brikama	8	7.5	42.053	86.988	1907.52	2721.78	8375.82	21374.4	1194	25000	1534	6905	40.5185	40.107	0	0	male		57	0	2	34	1	0	0	0	0	0	0	0	0	2.0149	3.73893	4.46577	7.55356	7.90904	9.0331	9.96995	7.08506	10.1266	7.33563	8.84	1	1	0
82	Fajikunda	0				4248.12	20216.6	9592.86	8434.38	5179	6028	9843	9347	29.1	31.61	1	1	female	4.2		0	1	24	1	0	0	1	1	1	1	1	1				8.35423	9.91426	9.16877	9.04007	8.55237	8.70417	9.19452	9.14281	0	0	1
82	Fajikunda	2	85.242	110.883	399.377									32.34	42.1552	1	0	female	4.5	49	0	1	24	1	0	0	1	0	1	0	1	0	4.44549	4.70848	5.98991									0	0	0
82	Fajikunda	4	141.053	145.524	862.083	25000	43470.7	78420.4	10443.4	25000	25819	28796	4115	30.58	26.53	0	1	female	4.6	54.5	0	1	24	1	0	0	1	1	1	1	1	1	4.94914	4.98034	6.75935	10.1266	10.6798	11.2698	9.25373	10.1266	10.1589	10.268	8.32239	0	0	0
82	Fajikunda	6	106.142	66.001	27.805									33.87	21.03	1	1	female		53	0	1	24	1	0	0	1	1	1	1	1	1	4.66478	4.18967	3.32522									0	0	0
82	Fajikunda	8	99.566	119.782	39.759	6028.02	43476	23575	10204	1711	13839	10879	2661	40.04	25.64	1	1	female	5.9	56	0	4	24	1	0	0	0	1	1	1	0	1	4.60082	4.78567	3.68284	8.70417	10.68	10.0679	9.23054	7.44483	9.53525	9.29459	7.88646	0	0	0
83	Fajikunda	0				5378.82	25338.8	7646.34	9296.52	6735	4398	10089	11921	35.85	30.87	0	1	male	3.4		0	1	18	1	0	0	1	1	1	1	1	1				8.59022	10.1401	8.94198	9.1374	8.81507	8.38891	9.2192	9.38606	1	0	1
83	Fajikunda	2	202.371	46.772	37.193									40.9395	31.78	0	0	male	3.3	48	0	1	18	1	0	0	0	1	0	1	0	1	5.3101	3.84528	3.61612									1	0	0
83	Fajikunda	4	199.445	47.489	34.588	25000	131669	23048.4	30422.2	25000	55299	9480	4854	35.02	41.0404	1	0	male	3.7	50.5	1	1	18	1	0	0	1	0	1	0	1	0	5.29554	3.8605	3.54351	10.1266	11.788	10.0454	10.3229	10.1266	10.9205	9.15694	8.48756	1	0	0
83	Fajikunda	6	160.56	46.913	29.022									37.69	21.34	0	1	male		58	0	3	18	1	0	1	1	1	1	1	1	1	5.07867	3.84829	3.36805									1	0	0
83	Fajikunda	8	108.665	40.493	23.731	4398.06	42975.7	30274.8	8751.36	1652	13642	23930	2325	41.0053	20.19	0	1	male	4	56	0	1	18	1	0	0	0	1	0	1	0	1	4.68827	3.70113	3.16678	8.38892	10.6684	10.3181	9.07696	7.40974	9.52091	10.0829	7.75148	1	0	0
84	Brikama	0				25000	102786	6880.14	10923.8	6434	25000	8744	13245	34.33	33.96	0	0	female	3.1		0	2	30	1	0	0	1	1	1	1	1	1				10.1266	11.5404	8.83639	9.2987	8.76935	10.1266	9.07612	9.49137	0	1	1
84	Brikama	2	119.808	51.35	27.618									37.9	40.4749	0	0	female			0	1	30	1	0	0	1	0	1	0	1	0	4.78589	3.93866	3.31847									0	1	0
84	Brikama	4	245.146	73.249	56.362	25000	98246.8	24585.5	24347.5	25000	34953	7788	6475	41.1837	41.3194	0	0	female		53	0	1	30	1	0	0	0	0	0	0	0	0	5.50185	4.29386	4.0318	10.1266	11.4952	10.1099	10.1002	10.1266	10.4618	8.96034	8.7757	0	1	0
84	Brikama	6	145.683	72.161	33.552									35.04	38.53	0	0	female		58	0	1	30	1	0	0	1	1	1	1	1	1	4.98143	4.2789	3.5131									0	1	0
84	Brikama	8	179.975	73.405	35.92	25000	38741.3	11226.1	17202.4	2968	17258	1973	3682	40.5371	20.24	0	1	female		53	0	1	30	1	0	0	0	1	0	1	0	1	5.19282	4.29599	3.58129	10.1266	10.5647	9.326	9.7528	7.99564	9.75603	7.58731	8.21121	0	1	0
85	Brikama	0				5903.7	31922.4	808.8	7230.42	5474	6028	83	2389	36.72	30.77	0	0	female	2.7		0	1	26	1	0	0	1	1	1	1	1	1				8.68333	10.3711	6.69555	8.88605	8.60777	8.70417	4.41884	7.77863	0	1	1
85	Brikama	2	405.683	16.319	54.124									42.1714	30.56	0	0	female			0	1	26	1	0	0	0	1	0	1	0	1	6.00557	2.79233	3.99128									0	1	0
85	Brikama	4	506.48	14.928	53.04	25000	54731.9	3005.4	7073.94	25000	28671	982	1795	38.03	41.4754	0	0	female		54	0	7	26	1	0	0	1	0	1	0	1	0	6.22748	2.70324	3.97105	10.1266	10.9102	8.00817	8.86417	10.1266	10.2636	6.88959	7.49276	0	1	0
85	Brikama	6	251.194	19.617	55.663									18.27	24.2	0	1	female		49	0	1	26	1	1	0	1	1	1	1	1	1	5.52623	2.9764	4.01932									0	1	0
85	Brikama	8	573.779	17.609	76.601	6028.02	106190	30981.1	5362.56	5149	19163	1228	2552	37.85	40.1464	0	0	female		51	0	1	26	1	0	0	1	0	1	0	1	0	6.35224	2.86841	4.33861	8.70417	11.573	10.3411	8.5872	8.54656	9.86074	7.11314	7.84463	0	1	0
86	Brikama	0				4877.46	15102.2	2982.6	6868.68	4901	6028	3665	10993	40.6862	42.2919	0	0	female	3.1	42	0		24	1	0	0	0	0	0	0	0	0				8.49238	9.6226	8.00055	8.83473	8.49719	8.70417	8.20658	9.30501	0	1	1
86	Brikama	2	51.144	31.406	32.037									39.97	43.943	0	0	female			0	1	24	1	0	0	1	0	1	0	1	0	3.93465	3.447	3.46689									0	1	0
86	Brikama	4	62.128	28.841	40.031	58679.4	21416.2	3682.68	10993.9	36611	18616	1513	5506	41.2494	37.22	0	0	female		48	0	1	24	1	0	0	0	1	0	1	0	1	4.1292	3.3618	3.68965	10.9798	9.9719	8.2114	9.3051	10.5081	9.83178	7.32185	8.61359	0	1	0
86	Brikama	6	80.893	23.752	37.682									12.19	13.23	1	1	female		56	0	7	24	1	0	0	1	1	1	1	1	1	4.39313	3.16767	3.62918									0	1	0
86	Brikama	8	46.922	27.622	28.705	6028.02	33764.3	98749.4	11241.4	1433	9713	40206	2437	31.92	11.85	0	1	female		53	0	1	24	1	0	1	1	1	1	1	1	1	3.84849	3.31861	3.35707	8.70417	10.4272	11.5003	9.32736	7.26753	9.18122	10.6018	7.79852	0	1	0
87	Fajikunda	0				10868	27005.8	3690.6	7915.14	5031	1983	4787	4655	40.9274	41.3029	0	0	female	4		0	1	33	4	0	0	0	0	0	0	0	0				9.29358	10.2038	8.21354	8.97653	8.52337	7.59237	8.47366	8.4457	0	0	1
87	Fajikunda	2	39.168	16.905	8.982									35.7	42.1629	0	0	female	4.5	50	0	1	33	4	0	1	1	0	1	0	1	0	3.66786	2.82761	2.19522									0	0	0
87	Fajikunda	4	62.811	30.448	13.746	10579.6	60356.6	6705.9	21388	3934	11618	2685	3398	41.4856	39.57	0	0	female			0	2	33	4	0	0	0	1	0	1	0	1	4.14013	3.41602	2.62075	9.26668	11.008	8.81074	9.97058	8.27741	9.36031	7.89544	8.13094	0	0	0
87	Fajikunda	6	49.082	19.32	11.366									21.13	33.45	1	0	female	5.2	54	0	1	33	4	0	0	1	1	1	1	1	1	3.89349	2.96114	2.43063									0	0	0
87	Fajikunda	8	33.901	22.599	11.588	1983.12	27895.8	13250.5	14258	842	6872	10580	2158	40.2084	40.2705	0	0	female	4.3	52	0	1	33	4	0	1	0	0	0	0	0	0	3.52344	3.11791	2.44997	7.59243	10.2362	9.49179	9.56507	6.73578	8.83521	9.26672	7.67694	0	0	0
88	Brikama	0				4695.9	21727.8	8486.4	31217.9	6280	2615	7449	32199	42.0056	40.8058	0	0	female			0	1	25	2	0	0	0	0	0	0	0	0				8.45444	9.98635	9.04622	10.3487	8.74512	7.86902	8.91584	10.3797	0	1	1
88	Brikama	2	15.343	64.423	14.808									41.9742	43.1876	0	1	female		50	0	2	25	2	0	0	0	0	0	1	0	0	2.73066	4.16547	2.69517									0	1	0
88	Brikama	4	40.861	153.123	54.292	25000	34695.2	14579.6	121832	25000	31254	8375	47025	36.51	26.98	0	1	female		59	0	1	25	2	0	0	1	1	1	1	1	1	3.71018	5.03124	3.99438	10.1266	10.4544	9.58738	11.7104	10.1266	10.3499	9.03301	10.7584	0	1	0
88	Brikama	6	27.011	138.871	52.519									32.63	23.88	1	1	female		52	0	1	25	2	0	0	1	1	1	1	1	1	3.29624	4.93355	3.96117									0	1	0
88	Brikama	8	15.566	70.73	20.423	2615.4	28185.2	11958.3	54164.6	1088	11140	11824	11793	40.5314	24.89	0	1	female		52	0	1	25	2	0	0	0	1	0	1	0	1	2.74509	4.25887	3.01666	7.86917	10.2466	9.38918	10.8998	6.9921	9.3183	9.37789	9.37526	0	1	0
89	Brikama	0				4568.34	9264.66	1403.34	12912.5	25000	1438	685	7367	40.6529	41.0532	0	0	female	3.7		0	3	37	1	0	0	0	0	0	0	0	0				8.42691	9.13396	7.24661	9.46595	10.1266	7.27101	6.52942	8.90477	0	1	1
89	Brikama	2	13.262	11.409	15.081									40.9895	40.6216	0	1	female			0	1	37	1	0	0	0	0	0	1	0	0	2.5849	2.4344	2.71344									0	1	0
89	Brikama	4	17.006	13.269	20.183	25000	24370.7	1367.04	17380.1	5462	5769	771	6081	39.66	41.6416	0	0	female		55	1	1	37	1	0	0	1	0	1	0	1	0	2.83357	2.58543	3.00484	10.1266	10.1011	7.2204	9.76308	8.60557	8.66025	6.64769	8.71292	0	1	0
89	Brikama	6	13.12	12.358	13.153									35.11	42.0629	1	0	female		50	1	4	37	1	0	0	1	0	1	0	1	0	2.57414	2.5143	2.57665									0	1	0
89	Brikama	8	13.013	13.353	12.111	1437.84	14908.8	19126.1	10752	616	2315	20114	4605	40.8123	41.4904	0	0	female		57	0	2	37	1	0	0	0	0	0	0	0	0	2.56595	2.59174	2.49411	7.2709	9.60971	9.85881	9.28285	6.42325	7.74717	9.90917	8.4349	0	1	0
90	Brikama	0				25000	38449.4	3346.32	7500.96	5184	4343	3343	5542	41.7118	41.4208	0	0	male	2.6		0	1	26	1	0	0	0	0	0	0	0	0				10.1266	10.5571	8.11562	8.92279	8.55333	8.37632	8.11462	8.62011	1	1	1
90	Brikama	2	99.336	94.168	35.116									34.02	42.6255	0	0	male			0	1	26	1	0	0	1	0	1	0	1	0	4.59851	4.54508	3.55866									1	1	0
90	Brikama	4	121.783	112.547	36.023	25000	61916.9	3572.43	11210.5	22873	21407	2717	6673	41.204	37.07	0	0	male		49	0	7	26	1	0	0	0	1	0	1	0	1	4.80224	4.72337	3.58416	10.1266	11.0335	8.181	9.32461	10.0377	9.97147	7.90728	8.80583	1	1	0
90	Brikama	6	62.132	94.675	35.864									34.62	36.22	0	0	male			0	1	26	1	0	0	1	1	1	1	1	1	4.12926	4.55045	3.57973									1	1	0
90	Brikama	8	44.299	132.094	19.975	4342.62	141073	40276.5	6601.2	1169	12722	13905	4085	40.5275	17.92	0	1	male		50	0	2	26	1	0	0	0	1	0	1	0	1	3.79096	4.88351	2.99448	8.37623	11.857	10.6035	8.79501	7.0639	9.45109	9.54	8.31508	1	1	0
91	Brikama	0				3986.82	27221.4	814.86	9288.36	4078	1452	616	5988	40.9062	41.3455	0	0	female	2.7	49	0	1	37	1	0	0	0	0	0	0	0	0				8.29075	10.2118	6.70302	9.13652	8.31336	7.2807	6.42325	8.69751	0	1	1
91	Brikama	2	32.058	14.402	5.222									41.5001	36.97	0	0	female		47	0	2	37	1	1	0	0	1	0	1	0	1	3.46755	2.66737	1.65288									0	1	0
91	Brikama	4	22.419	15.115	4.267	25000	66310.3	2127.78	19978.3	5539	19101	668	3486	42.1214	41.8548	0	1	female			0	3	37	1	1	0	0	0	0	1	0	0	3.10991	2.71569	1.45091	10.1266	11.1021	7.66283	9.9024	8.61957	9.8575	6.50429	8.15651	0	1	0
91	Brikama	6	25.795	13.026	4.763									35.53	31.12	0	0	female		57	0	3	37	1	1	0	1	1	1	1	1	1	3.25018	2.56695	1.56088									0	1	0
91	Brikama	8	24.85	15.506	5.34	1451.76	23161.1	31411.7	13392	707	8495	74347	2276	40.0135	39.71	0	0	female		54	0	2	37	1	1	0	0	1	0	1	0	1	3.21286	2.74123	1.67523	7.28053	10.0502	10.3549	9.50241	6.56103	9.04723	11.2165	7.73018	0	1	0
92	Fajikunda	0				4139.16	17144.1	5428.92	14008.4	10899	4721	6143	8959	41.1448	40.8723	0	0	male	3		0	3	32	4	0	1	0	0	0	0	0	0				8.32825	9.74941	8.5995	9.54741	9.29643	8.45978	8.72307	9.10041	1	0	1
92	Fajikunda	2	127.058	63.125	17.095									44.0596	41.6417	0	0	male	3.1		0	3	32	3	0	0	0	0	0	0	0	0	4.84464	4.14512	2.83879									1	0	0
92	Fajikunda	4	129.15	86.635	23.072	4884.84	23575	10984.7	26868.8	2970	10879	4682	5276	41.7472	40.96	0	0	male	3.6	50	0	1	32	3	0	0	0	0	0	0	0	0	4.86097	4.4617	3.13862	8.49389	10.0679	9.30426	10.1987	7.99632	9.29459	8.45148	8.57092	1	0	0
92	Fajikunda	6	134.819	54.212	20.672									43.7728	26.19	0	1	male	3.9	50	0	1	32	3	0	0	0	1	0	1	0	1	4.90393	3.9929	3.02878									1	0	0
92	Fajikunda	8	118.102	63.178	18.238	4721.28	24637.7	43174.4	14381.5	1369	8490	14900	5148	40.0526	40.4001	0	0	male	3.9	50	0	1	32	3	0	0	0	0	0	0	0	0	4.77155	4.14596	2.90351	8.45984	10.112	10.673	9.5737	7.22184	9.04664	9.60912	8.54636	1	0	0
93	Fajikunda	0				6255.42	2000000	4187.52	7344.6	6073	6028	6092	6798	40.6409	41.0213	0	0	female	3.1		0	1	29	1	1	0	0	0	0	0	0	0				8.7412	14.5087	8.33986	8.90172	8.71161	8.70417	8.71473	8.82438	0	0	1
93	Fajikunda	2	169.521	28.012	22.614									35.93	36.58	0	0	female	3.1		0	2	29	1	0	0	1	1	1	1	1	1	5.13298	3.33263	3.11857									0	0	0
93	Fajikunda	4	138.425	76.198	28.383	3501.06	30274.8	8500.92	9296.34	3216	23930	5073	3781	42.2089	41.4571	0	0	female		46	0	1	29	7	1	0	0	0	0	0	0	0	4.93033	4.33334	3.34579	8.16082	10.3181	9.04793	9.13738	8.07589	10.0829	8.53169	8.23774	0	0	0
93	Fajikunda	6	252.916	127.55	40.929									33.72	37.97		0	female	4.7	51	0	1	29	1	1	0	1	1	1	1	1	1	5.53306	4.84851	3.71184									0	0	0
93	Fajikunda	8	150.497	86.296	29.695	6028.02	103949	43199.4	14015.9	3405	21144	22789	3627	38.67	40.4872	0	0	female	4.7	51	0	1	29	1	1	0	1	0	1	0	1	0	5.01394	4.45778	3.39098	8.70417	11.5517	10.6736	9.54795	8.133	9.95911	10.034	8.19616	0	0	0
94	Brikama	0				6434.94	62753.8	8290.68	10512.2	5968	6028	8273	10874	41.6354	40.1466	0	0	female	3.1	47.9	0	1	39	1	0	0	0	0	0	0	0	0				8.7695	11.047	9.02289	9.26029	8.69417	8.70417	9.02075	9.29413	0	1	1
94	Brikama	2	211.747	73.879	50.902									43.9574	41.2119	0	0	female			1	7	39	1	1	0	0	0	0	0	0	0	5.35539	4.30243	3.9299									0	1	0
94	Brikama	4	217.779	67.613	48.631	25000	62731.9	5460.75	14997.4	25000	39636	3411	6180	38.03	42.46	0	0	female		54	0	4	39	1	0	0	1	0	1	0	1	0	5.38348	4.2138	3.88426	10.1266	11.0466	8.60534	9.61563	10.1266	10.5875	8.13476	8.72907	0	1	0
94	Brikama	6	204.466	82.473	47.784									32.9	22.06	0	1	female		54	1	3	39	1	0	0	1	1	1	1	1	1	5.3204	4.41247	3.86669									0	1	0
94	Brikama	8	128.807	119.306	35.658	6028.02	138693	129729	17313	1906	18950	15612	3170	40.2245	34.07	0	0	female		57	0	4	39	1	0	0	0	1	0	1	0	1	4.85831	4.78169	3.57397	8.70417	11.84	11.7732	9.75921	7.55276	9.84956	9.6558	8.06149	0	1	0
95	Brikama	0				4244.52	8656.8	1428.6	10034	5270	1777	2241	11670	35.87	36.1	0	0	female	2.8	48	0	1	30	2	0	0	1	1	1	1	1	1				8.35338	9.0661	7.26445	9.21373	8.56979	7.48268	7.71468	9.36478	0	1	1
95	Brikama	2	9.626	8.452	4.449									43.9623	43.2181	0	0	female			0	1	30	2	0	0	0	0	0	0	0	0	2.26447	2.1344	1.49268									0	1	0
95	Brikama	4	12.149	12.732	4.887	2900.58	14099.8	2253.36	17778.7	2265	5666	1036	7665	41.9036	42.0013	0	0	female			0	7	30	2	1	1	0	0	0	0	0	0	2.49725	2.54412	1.58658	7.97267	9.55392	7.72018	9.78576	7.72533	8.64224	6.94312	8.94442	0	1	0
95	Brikama	6	8.988	14.716	4.27									37.12	41.4421	0	0	female		55	0	1	30	2	1	1	1	0	1	0	1	0	2.19589	2.68894	1.45161									0	1	0
95	Brikama	8	7.744	12.224	4.358	1777.32	13839.2	20624.8	11362.5	771	3832	3343	5070	40.8476	39.18	0	0	female		57	0	4	30	2	0	0	0	1	0	1	0	1	2.04692	2.5034	1.47201	7.48286	9.53526	9.93425	9.33807	6.64769	8.25114	8.11462	8.5311	0	1	0
96	Brikama	0				3807.3	13000.7	3549.48	39550.5	4166	6572	5557	50126	29.72	42.1204	0	0	male	3	47	0	2	23	2	0	0	1	0	1	0	1	0				8.24468	9.47276	8.17456	10.5853	8.33471	8.79057	8.62281	10.8223	1	1	1
96	Brikama	2	16.358	18.057	16.782									42.7147	43.5346	0	0	male		47		4	23	2	0	0	0	0	0	0	0	0	2.79472	2.89353	2.82031									1	1	0
96	Brikama	4	18.53	15.027	11.479	2663.76	13250.5	2777.1	22128.4	2684	10580	1668	16755	34.79	32.21	0	0	male		51	0	2	23	2	0	0	1	1	1	1	1	1	2.91939	2.70985	2.44052	7.88749	9.49179	7.92916	10.0046	7.89506	9.26672	7.41938	9.72645	1	1	0
96	Brikama	6	16.83	10.283	13.155									37.34	42.4213	0	0	male		53	0	1	23	2	0	0	1	0	1	0	1	0	2.82316	2.33049	2.5768									1	1	0
96	Brikama	8	21.868	16.892	10.449	6571.5	25357.1	3313.32	10053.5	1393	9515	995	4554	40.5628	40.9976	0	0	male		52	0	3	23	1	0	0	0	0	0	0	0	0	3.08502	2.82684	2.34651	8.7905	10.1408	8.10571	9.21568	7.23921	9.16062	6.90274	8.42376	1	1	0
97	Brikama	0				5872.98	25099.1	2746.38	10995.6	25000	5283	3008	8864	40.4363	40.0643	0	0	female	3.2		0	1	30	2	0	0	0	0	0	0	0	0				8.67812	10.1306	7.91804	9.30525	10.1266	8.57225	8.00903	9.08975	0	1	1
97	Brikama	2	9.852	9.717	10.783									43.1375	36.33	1	0	female			0	1	30	2	0	0	0	1	1	1	0	1	2.28767	2.27388	2.37797									0	1	0
97	Brikama	4	15.744	14.821	19.803	3040.62	20624.8	3941.28	12832.9	2748	10143	1243	2011	13.1	19.31	0	1	female		53	0	1	30	2	0	0	1	1	1	1	1	1	2.75646	2.69605	2.98583	8.01982	9.93425	8.27926	9.45977	7.91863	9.22454	7.12528	7.60639	0	1	0
97	Brikama	6	11.434	14.49	12.441									36.95	41.7523	0	0	female		56	0	4	30	2	0	1	1	0	1	0	1	0	2.43659	2.67346	2.521									0	1	0
97	Brikama	8	10.118	12.94	14.399	5283.36	28185	3859.8	7762.98	1749	8138	939	2625	40.1873	25.21	0	1	female		55	0	1	30	2	0	0	0	1	0	1	0	1	2.31432	2.56032	2.66716	8.57232	10.2465	8.25837	8.95712	7.4668	9.0043	6.84482	7.87284	0	1	0
98	Brikama	0				4600.4	22282.9	15613.3	14636.1	4699	3107	10139	7505	42.2891	40.8106	0	0	male		50	0	2	32	1	0	0	0	0	0	0	0	0				8.4339	10.0116	9.65588	9.59125	8.4551	8.04141	9.22414	8.92332	1	1	1
98	Brikama	2	37.747	47.73	11.454									40.8172	42.3701	0	1	male			0	2	32	1	0	0	0	0	0	1	0	0	3.63091	3.86556	2.43834									1	1	0
98	Brikama	4	36.107	41.811	12.534	3613.38	19448.6	5798.28	14919.7	1559	7789	3015	3505	36.92	17.67	1	1	male		54	0	1	32	1	1	0	1	1	1	1	1	1	3.58649	3.73316	2.52845	8.1924	9.87553	8.66532	9.61044	7.3518	8.96047	8.01136	8.16195	1	1	0
98	Brikama	6	55.248	38.348	15.999									36.19	28.03	0	1	male		57	0	7	32	1	0	0	1	1	1	1	1	1	4.01183	3.6467	2.77253									1	1	0
98	Brikama	8	148.773	63.632	27.36	3106.8	30704	6721.68	14616.5	824	6576	2441	2911	40.9248	15.88	0	1	male		57	0	7	32	1	0	0	0	1	0	1	0	1	5.00242	4.15312	3.30908	8.04135	10.3321	8.81309	9.58991	6.71417	8.79118	7.80016	7.97625	1	1	0
99	Brikama	0				4132.1	18908	3706.5	6571.32	7798	4328	6667	9705	34.96	35.45	0	0	male	3.2	49	0		32	4	0	0	1	1	1	1	1	1				8.32654	9.84734	8.21784	8.79047	8.96162	8.37286	8.80492	9.1804	1	1	1
99	Brikama	2	12.189	13.557	8.75									43.8046	43.9189	0	0	male			0	2	32	4	0	0	0	0	0	0	0	0	2.50053	2.6069	2.16905									1	1	0
99	Brikama	4	9.23	18.267	7.351	2999.64	19073.1	2739.48	12257.8	2085	9228	1627	7033	31.13	42.1419	0	0	male			0	1	32	4	0	0	1	0	1	0	1	0	2.22246	2.9051	1.99484	8.00625	9.85603	7.91552	9.41392	7.64252	9.13	7.39449	8.85837	1	1	0
99	Brikama	6	11.66	13.245	7.023									27.05	35.65	0	0	male		47	0	1	32	4	0	0	1	1	1	1	1	1	2.45616	2.58362	1.94919									1	1	0
99	Brikama	8	25.971	22.319	13.091	4327.86	30593	4705.8	9951.36	961	7011	1081	3528	32.78	37.87	1	0	male		59.3	1	1	32	4	0	0	1	1	1	1	1	1	3.25698	3.10544	2.57192	8.37283	10.3285	8.45655	9.20546	6.86797	8.85524	6.98564	8.16849	1	1	0
100	Fajikunda	0				3355.4	17390.1	2302.5	88503.9	3557	3106	2542	1454	40.03	41.9105	0	0	male	3	47	0	4	22	4	0	0	0	0	0	0	0	0				8.11833	9.76366	7.74175	11.3908	8.17667	8.04109	7.84071	7.28207	1	0	1
100	Fajikunda	2	32.919	8.196	6.238									33.17	41.793	0	0	male			0	2	22	4	0	0	1	0	1	0	1	0	3.49405	2.10365	1.83066									1	0	0
100	Fajikunda	4	42.735	8.901	8.007	3764.64	21711.5	2245.86	12838.1	1905	9177	958	4841	39.92	22.69	1	1	male		54	0	1	22	4	0	0	1	1	1	1	1	1	3.75502	2.18616	2.08032	8.23341	9.9856	7.71684	9.46017	7.55224	9.12446	6.86485	8.48488	1	0	0
100	Fajikunda	6	51.537	12.153	11.554									43.5024	42.3909	0	0	male	3.2	47	0	4	22	4	0	0	0	0	0	0	0	0	3.9423	2.49758	2.44703									1	0	0
100	Fajikunda	8	31.49	13.552	7.665	3106.38	25688.5	3117.9	6895.14	497	4606	80	2684	36.53	40.9055	0	0	male		61	0	2	22	4		0	1	0	1	0	1	0	3.44967	2.60653	2.03666	8.04121	10.1538	8.04492	8.83857	6.20859	8.43511	4.38203	7.89506	1	0	0
101	Brikama	0				16604.8	100019	19591.1	8142.48	8877	2621	17984	6600	35.08	36.13	0	0	female	2.8	49.3	0	4	27	4	0	0	1	1	1	1	1	1				9.71745	11.5131	9.88283	9.00485	9.09122	7.87131	9.79724	8.79482	0	1	1
101	Brikama	2	251.278	95.995	30.388									42.84	29.83	0	0	female			0	2	27	4	1	0	0	1	0	1	0	1	5.52656	4.5643	3.41405									0	1	0
101	Brikama	4	166.012	103.609	23.231	4173.96	40744.3	12386.4	7435.32	25000	34994	7029	5342	41.5617	41.3568	0	0	female		55	0	1	27	4	1	0	0	0	0	0	0	0	5.11206	4.64062	3.14549	8.33662	10.6151	9.42435	8.914	10.1266	10.4629	8.8578	8.58335	0	1	0
101	Brikama	6	198.297	92.775	31.564									43.5145	32.53	0	0	female		53	0	1	27	4	0	0	0	1	0	1	0	1	5.28977	4.53018	3.45202									0	1	0
101	Brikama	8	143.654	97.316	19.026	2621.46	44661.5	13452.2	6072.36	1759	24885	4627	2798	36.21	30.45	1	1	female		57	0	4	27	4	0	0	1	1	1	1	1	1	4.96741	4.57796	2.94581	7.87149	10.7069	9.5069	8.7115	7.4725	10.122	8.43966	7.93666	0	1	0
102	Brikama	0				25000	99619	20495	45928.6	25000	3255	12719	27910	34.88	35.32	0	0	male	4.2	50	0		27	7	0	0	1	1	1	1	1	1				10.1266	11.5091	9.92794	10.7348	10.1266	8.08795	9.45085	10.2367	1	1	1
102	Brikama	2	90.03	45.23	40.327									40.3045	36.57	0	0	male		53	0	1	27	7	0	0	0	1	0	1	0	1	4.50014	3.81176	3.69702									1	1	0
102	Brikama	4	248.191	15.932	45.352	0	61851.5	9254.16	54781.1	71637	17590	3729	6967	36.27	18.22	0	1	male		54	0	7	27	7	0	0	1	1	1	1	1	1	5.5142	2.76833	3.81445		11.0325	9.13283	10.9111	11.1794	9.77509	8.2239	8.84894	1	1	0
102	Brikama	6	142.234	34.377	35.801									17.86	33.79	0	1	male		60	0	1	27	7	0	0	1	1	1	1	1	1	4.95747	3.53739	3.57798									1	1	0
102	Brikama	8	151.339	43.913	37.243	3255.06	44295.5	7900.02	16441.3	4387	18969	3009	6892	40.1505	23.84	0	1	male		57	0	1	27	1	0	0	0	1	0	1	0	1	5.01952	3.78221	3.61746	8.08797	10.6986	8.97462	9.70755	8.3864	9.85056	8.00936	8.83812	1	1	0
103	Fajikunda	0				8384	105344	3558.72	31894.6	8915	3056	2433	20808	34.86	36.03	0	0	male		48	0	1	28	1	0	1	1	1	1	1	1	1				9.03408	11.565	8.17716	10.3702	9.09549	8.02486	7.79688	9.94309	1	0	1
103	Fajikunda	2	32.12	7.5	5.483									43.9456	33.12	0	0	male		55	0	1	28	1	1	0	0	1	0	1	0	1	3.46948	2.0149	1.70165									1	0	0
103	Fajikunda	4	40.089	7.5	6.644	4794.6	35857.7	1973.34	17818.7	3040	21774	1057	6455	42.78	17.17	0	1	male			0	2	28	1	0	0	0	1	0	1	0	1	3.6911	2.0149	1.89371	8.47525	10.4873	7.58748	9.788	8.01961	9.98847	6.96319	8.77261	1	0	0
103	Fajikunda	6	59.11	7.5	8.548									39.81	20.59	0	1	male		60	0	1	28	1	0	1	1	1	1	1	1	1	4.0794	2.0149	2.1457									1	0	0
103	Fajikunda	8	50.411	7.5	8.353	3055.86	39119.1	2650.14	9747.72	2146	17066	963	3416	40.0697	40.2346	0	0	male		60	0	1	28	1	0	1	0	0	0	0	0	0	3.92021	2.0149	2.12262	8.02482	10.5744	7.88237	9.18479	7.67136	9.74484	6.87005	8.13623	1	0	0
104	Brikama	0				6084.9	24966.2	14057.1	81252.9	5911	2069	14435	6264	41.896	33.99	0	0	male		48	0	1	30	1	0	0	0	1	0	1	0	1				8.71357	10.1253	9.55088	11.3053	8.68457	7.63482	9.57741	8.74257	1	1	1
104	Brikama	2	278.656	20.125	25.017									38.72	40.3333	0	0	male		46	0	1	30	1	0	0	1	0	1	0	1	0	5.62998	3.00196	3.21956									1	1	0
104	Brikama	4	188.426	81.863	21.533	4938.12	30980	10347.1	11030.7	2104	15305	4829	3369	42.3384	23.26	0	1	male		53	0	1	30	1	0	0	0	1	0	1	0	1	5.23871	4.40505	3.06959	8.50474	10.3411	9.24446	9.30844	7.6516	9.63593	8.48239	8.12237	1	1	0
104	Brikama	6	154.972	64.521	15.673									35.9	28.47	0	1	male		63	0	4	30	1	0	0	1	1	1	1	1	1	5.04324	4.16699	2.75194									1	1	0
104	Brikama	8	176.015	46.851	17.331	2069.34	37960.1	10161.2	7354.44	778	12017	2972	2083	40.0724	34.92	0	0	male		63	0	4	30	1	0	0	0	1	0	1	0	1	5.17057	3.84697	2.8525	7.63498	10.5443	9.22633	8.90306	6.65673	9.39408	7.99699	7.64156	1	1	0
105	Brikama	0				6976	24613.8	1932	5589.66	24538	2863	9899	3964	40.7772	40.4656	0	0	male	3.4	43	0	3	27	1	0	0	0	0	0	0	0	0				8.85023	10.1111	7.56631	8.62867	10.108	7.95963	9.20019	8.28501	1	1	1
105	Brikama	2	47.284	30.509	17.116									39.38	43.3959	0	0	male			0	1	27	1	1	0	1	0	1	0	1	0	3.85617	3.41802	2.84001									1	1	0
105	Brikama	4	39.188	45.475	26.485	2546.82	10747.1	5610.06	4961.94	1765	5215	2240	7842	36.38	41.2192	1	0	male		52	0	1	27	1	0	0	1	0	1	0	1	0	3.66837	3.81716	3.27658	7.8426	9.28239	8.63232	8.50955	7.47591	8.55929	7.71423	8.96725	1	1	0
105	Brikama	6	45.316	10.807	20.707									42.8902	41.5576	0	0	male		53	0	3	27	1	0	0	0	0	0	0	0	0	3.81366	2.38019	3.03047									1	1	0
105	Brikama	8	13.405	30.119	9.423	2863.02	20031.3	8196.6	7252.92	1168	4799	2118	4926	40.8104	41.0103	0	0	male		60	0	2	27	1	0	0	0	0	0	0	0	0	2.59563	3.40516	2.24315	7.95963	9.90505	9.01147	8.88916	7.06305	8.47616	7.65823	8.50228	1	1	0
106	Brikama	0				25000	24330.3	20529.1	10550.2	25000	6120	17045	12127	33.7	41.3456	0	0	male	5.2	44	0	1	25	1	1	0	1	0	1	0	1	0				10.1266	10.0995	9.9296	9.2639	10.1266	8.71932	9.74361	9.40319	1	1	1
106	Brikama	2	10.75	28.713	8.359									40.59	43.3144	0	0	male		50	0	2	25	1	0	0	0	0	0	0	0	0	2.37491	3.35735	2.12334									1	1	0
106	Brikama	4	25.742	56.746	18.303	3868.14	14603.5	5918.22	12254.8	3032	8770	4368	6972	21.01	33.26	1	0	male		47	0	4	25	1	0	1	1	1	1	1	1	1	3.24812	4.03859	2.90706	8.26053	9.58902	8.68579	9.41367	8.01698	9.07909	8.38206	8.84966	1	1	0
106	Brikama	6	15.563	34.169	16.353									42.9472	38.37	0	0	male		53	0	1	29	1	0	0	0	1	0	1	0	1	2.7449	3.53132	2.79441									1	1	0
106	Brikama	8	19.022	58.133	10.53	6120.48	25613.3	8785.02	10359.7	1778	6867	3084	4395	40.2611	20.92	0	1	male		59	0	1	25	1	0	0	0	1	0	1	0	1	2.9456	4.06273	2.35423	8.7194	10.1509	9.0808	9.24568	7.48324	8.83448	8.03398	8.38822	1	1	0
107	Brikama	0				25000	98322.8	3467.46	22988.8	25000	3907	2753	17445	34.88	40.649	0	0	male	3.4		0	2	32	2	0	0	1	0	1	0	1	0				10.1266	11.496	8.15118	10.0428	10.1266	8.27052	7.92045	9.76681	1	1	1
107	Brikama	2	108.846	7.5	19.118									37.47	44.0037	0	0	male		47	0	2	32	2	0	0	1	0	1	0	1	0	4.68993	2.0149	2.95063									1	1	0
107	Brikama	4	89.862	7.5	18.034	7704.7	32337	2151.42	29265.5	5185	20119	1222	10114	41.84	41.1733	1	1	male		52	0	1	32	2	0	0	0	0	1	1	0	0	4.49828	2.0149	2.89226	8.94959	10.384	7.67388	10.2842	8.55352	9.90942	7.10824	9.22168	1	1	0
107	Brikama	6	270.302	12.135	39.984									20.38	17.83	1	1	male		53	0	2	32	2	0	0	1	1	1	1	1	1	5.59954	2.49609	3.68848									1	1	0
107	Brikama	8	150.999	2.584	24.978	3907.2	82776.1	7046.1	38540.8	2807	18128	1116	10411	40.4576	27.68	0	1	male		59	0	1	32	2	0	0	0	1	0	1	0	1	5.01727	0.949339	3.218	8.27058	11.3239	8.86023	10.5595	7.93987	9.80521	7.01751	9.25062	1	1	0
108	Brikama	0				25000	55838.6	9136.56	9136.56	25000	7029	58085	13240	41.6615	40.8676	0	0	male	4.1	50	0	1	27	2	0	0	0	0	0	0	0	0				10.1266	10.9302	9.12004	9.12004	10.1266	8.8578	10.9697	9.491	1	1	1
108	Brikama	2	143.163	14.183	20.04									40.26	42.3108	0	0	male		55	0	4	27	1	1	0	0	0	0	0	0	0	4.96398	2.65204	2.99773									1	1	0
108	Brikama	4	137.977	6.835	23.652	4363.7	31359.5	10249.8	42614.5	5228	13780	2990	5481	33.46	38.86	0	0	male		55	0		27	1	0	0	1	1	1	1	1	1	4.92709	1.92206	3.16345	8.38108	10.3533	9.23501	10.66	8.56178	9.53097	8.00303	8.60904	1	1	0
108	Brikama	6	188.252	3.765	28.38									43.3874	41.6257	0	1	male		51		3	27	2	0	0	0	0	0	1	0	0	5.23778	1.32575	3.34568									1	1	0
108	Brikama	8	118.688	60.78	29.449	7029.06	48349.1	8726.1	22422.1	2255	17357	1761	4394	40.9413	41.1008	0	0	male		61	1	1	27	2	0	0	0	0	0	0	0	0	4.7765	4.10726	3.38266	8.85781	10.7862	9.07407	10.0178	7.72091	9.76175	7.47364	8.388	1	1	0
109	Fajikunda	0				25000	65849.6	23539.1	23539.1	9221	5962	40854	17741	40.3296	41.9526	0	0	female	3.8		0	1	29	1	0	0	0	0	0	0	0	0				10.1266	11.0951	10.0664	10.0664	9.12924	8.69316	10.6178	9.78363	0	0	1
109	Fajikunda	2	142.542	32.542	25.339									38.13	20.92	0	1	female	3.9	55	0	1	29	1	0	0	1	1	1	1	1	1	4.95964	3.48253	3.23234									0	0	0
109	Fajikunda	4	176.404	50.645	33.014	4806.9	39338	14099.8	25500.7	1358	14668	5666	5480	42.1091	41.58	0	0	female	4.2	53	0		29	1	0	0	0	0	0	0	0	0	5.17278	3.92484	3.49693	8.47781	10.5799	9.55392	10.1465	7.21377	9.59342	8.64224	8.60886	0	0	0
109	Fajikunda	6	188.869	34.592	33.014									44.3283	18.68	0	1	female	4.3	54	0	1	29	1	0	0	0	1	0	1	0	1	5.24105	3.54362	3.49693									0	0	0
109	Fajikunda	8	196.401	71.299	31.222	5962.02	41034.6	11639.2	17759.3	885	10493	1248	4019	39.48	24.42	0	1	female	5.9	53	0	4	29	1	0	0	1	1	1	1	1	1	5.28016	4.26688	3.44112	8.69316	10.6222	9.36213	9.78466	6.78559	9.25846	7.1293	8.29879	0	0	0
110	Brikama	0				6671.7	34444.3	2969.22	2969.22	8060	5325	28250	4287	41.9493	42.0951	0	0	male	3.2		0	7	31	7	0	0	0	0	0	0	0	0				8.80563	10.4471	7.99605	7.99605	8.99467	8.58017	10.2488	8.36334	1	1	1
110	Brikama	2	114.947	7.765	15.609									38.77	33.56	0	0	male		45	0	3	31	7	0	0	1	1	1	1	1	1	4.74447	2.04963	2.74785									1	1	0
110	Brikama	4	118.735	10.641	16.913	3661.14	23241.4	1690.56	4264.15	1715	7429	1222	1351	41.6585	32.14	0	0	male		45	0	4	31	7	0	0	0	1	0	1	0	1	4.77689	2.36471	2.82808	8.20553	10.0537	7.43282	8.358	7.44717	8.91315	7.10824	7.2086	1	1	0
110	Brikama	6	88.284	5.224	16.599									37.87	23.66	0	1	male		49	0	1	31	7	0	0	1	1	1	1	1	1	4.48056	1.65326	2.80934									1	1	0
110	Brikama	8	64.786	7.515	14.361	5325.06	39533	2014.68	6278.28	494	4888	482	2748	36.17	33.19	0	0	male		53	0	1	31	7	0	0	1	1	1	1	1	1	4.17109	2.0169	2.66452	8.58018	10.5849	7.60822	8.74485	6.20254	8.49454	6.17794	7.91863	1	1	0
111	Brikama	0				25000	40212.8	7890.24	7890.24	25000	1844	63588	18694	41.6864	41.364	0	0	female	3.6	43	0	3	22	3	0	0	0	0	0	0	0	0				10.1266	10.6019	8.97338	8.97338	10.1266	7.51969	11.0602	9.83596	0	1	1
111	Brikama	2	97.254	2.99	89.106									41.8278	42.8403	0	0	female		50	0	7	22	7	0	0	0	0	0	0	0	0	4.57733	1.09527	4.48983									0	1	0
111	Brikama	4	123.14	12.543	89.106	1769.64	32922.2	22204.8	20463.7	2181	20844	5586	9597	32.99	41.9488	0	0	female		47	0	2	22	3	0	0	1	0	1	0	1	0	4.81332	2.52916	4.48983	7.47853	10.4019	10.0081	9.92641	7.68754	9.94482	8.62802	9.16921	0	1	0
111	Brikama	6	101.958	34.529	89.106									44.1227	41.5522	0	0	female		56	0	2	22	3	0	0	0	0	0	0	0	0	4.62456	3.5418	4.48983									0	1	0
111	Brikama	8	105.434	14.937	89.106	1843.68	93841.2	5402.1	24952	4846	11989	1271	5935	33.52	41.0204	0	0	female		56	0	2	22	3	0	0	1	0	1	0	1	0	4.65809	2.70384	4.48983	7.51952	11.4494	8.59454	10.1247	8.48591	9.39174	7.14756	8.68862	0	1	0
112	Brikama	0				25000	27829.2	7400.22	7400.22	25000	3036	70645	23132	40.8241	38.76	0	0	male	2.9		0	2	24	1	0	0	0	1	0	1	0	1				10.1266	10.2338	8.90926	8.90926	10.1266	8.0183	11.1654	10.049	1	1	1
112	Brikama	2	107.81	45.488	18.651									43.338	42.7432	0	0	male		51.1	0	2	24	1	0	0	0	0	0	0	0	0	4.68037	3.81745	2.9259									1	1	0
112	Brikama	4	169.39	40.024	24.782	5155.08	41994.4	8718.42	20337.2	1460	15007	5875	3000	41.6697	41.4387	0	0	male		50	0	3	24	1	0	0	0	0	0	0	0	0	5.1322	3.68948	3.21012	8.54774	10.6453	9.07319	9.92021	7.28619	9.61627	8.67846	8.00637	1	1	0
112	Brikama	6	225.966	51.059	78.361									20.78	41.3	1	0	male		56	0	1	24	1	0	0	1	0	1	0	1	0	5.42038	3.93298	4.36133									1	1	0
112	Brikama	8	155.071	53.104	58.015	3035.7	29153.4	4474.14	16232.6	927	5619	1502	2718	40.5105	30.09	0	1	male		56	0	1	24	1	0	0	0	1	0	1	0	1	5.04388	3.97225	4.0607	8.0182	10.2803	8.40607	9.69478	6.83195	8.63391	7.31455	7.90765	1	1	0
113	Brikama	0				25000	42796.9	3857.04	3857.04	6989	28899	28899	5984	28.87		1	0	female									1		1	0	1	0				10.1266	10.6642	8.25766	8.25766	8.85209	10.2716	10.2716	8.69684	0	1	1
113	Brikama	2												44.1204				female									0		0		0													0	1	0
113	Brikama	4																female																										0	1	0
113	Brikama	6																female																										0	1	0
113	Brikama	8																female																										0	1	0
114	Brikama	0				5896.32	30981.1	4125.12	8016.18	5800	2295	3968	8654	42.31	40.1657	0	0	male		48	0	1	25	1	0	1	0	0	0	0	0	0				8.68208	10.3411	8.32485	8.98922	8.66561	7.73849	8.28602	9.06578	1	1	1
114	Brikama	2	122.11	23.391	14.347									19.2	28.88	0	1	male		56	0	2	25	1	0	1	1	1	1	1	1	1	4.80492	3.15235	2.66354									1	1	0
114	Brikama	4	116.621	25.405	16.026	2970.78	31840.5	29965	8330.22	3831	17613	11866	6837	42.7536	42.3348	0	0	male		57	0	1	25	1	0	0	0	0	0	0	0	0	4.75893	3.23495	2.77421	7.99658	10.3685	10.3078	9.02765	8.25088	9.77639	9.38143	8.8301	1	1	0
114	Brikama	6	85.983	18.646	13.025									43.3422	37.47	0	0	male		57	0	1	25	1	0	0	0	1	0	1	0	1	4.45415	2.92563	2.56687									1	1	0
114	Brikama	8	135.758	14.132	15.665	2294.94	22524.1	3547.56	5891.46	1073	7324	1227	12858	40.4026	40.9611	0	0	male		57	0	1	25	1	0	0	0	0	0	0	0	0	4.91087	2.64844	2.75143	7.73846	10.0223	8.17402	8.68126	6.97821	8.89891	7.11233	9.46172	1	1	0
115	Fajikunda	0				4476.3	8718.42	8520.24	11709.8	3696	3106	7742	5879	26.46	40.0695	1	0	male	3.9		0	1	31	4	0	0	1	0	1	0	1	0				8.40655	9.07319	9.0502	9.36818	8.21501	8.04109	8.95442	8.67914	1	0	1
115	Fajikunda	2												41.9172	43.8733	0	0	male		51	0	4	31	3	0	0	0	0	0	0	0	0												1	0	0
115	Fajikunda	4				5063.64	10400.4	53464.1	15380.8	1345	4264	41685	8511	41.592	41.5583	0	0	male		61	1	1	31	3	0	0	0	0	0	0	0	0				8.52984	9.2496	10.8868	9.64087	7.20415	8.35796	10.6379	9.04912	1	0	0
115	Fajikunda	6												42.8922	34.29	0	0	male		61	1	1	31	3	0	0	0	1	0	1	0	1												1	0	0
115	Fajikunda	8				3105.66	7030.14	8190.78	10250	1343	1449	1590	3493	40.6112	40.6306	0	0	male		61	1	1	31	3	0	0	0	0	0	0	0	0				8.04098	8.85796	9.01076	9.23503	7.20266	7.27863	7.37149	8.15852	1	0	0
116	Brikama	0				3382.26	11958.3	3958.2	15662.6	3271	5988	3550	10897	41.008	41.3577	0	0	female		46	0	4	35	1	0	0	0	0	0	0	0	0				8.1263	9.38918	8.28354	9.65903	8.09285	8.69751	8.1747	9.29624	0	1	1
116	Brikama	2												37.3	23.48	0	1	female			0	4	35	1	1	0	1	1	1	1	1	1												0	1	0
116	Brikama	4				5944.92	24045.2	28182.2	9355.38	1716	10095	9495	4722	42.715	34.63	0	0	female		59	0	2	35	1	0	0	0	1	0	1	0	1				8.69029	10.0877	10.2464	9.14371	7.44775	9.2198	9.15852	8.45999	0	1	0
116	Brikama	6												25.44	42.0015	0	1	female		59	0	2	35	1	0	0	1	0	1	1	1	0												0	1	0
116	Brikama	8				5988.06	37388.5	4439.16	8223.12	1021	3700	1031	3046	40.0438	41.0536	0	1	female		59	0	2	35	1	0	0	0	0	0	1	0	0				8.69752	10.5291	8.39822	9.0147	6.92854	8.21609	6.93828	8.02158	0	1	0
117	Brikama	0				3202.74	19126.1	4242.78	13592	3674	1716	5343	9586	37.83	40.1631	0	0	female		49	0	1	32	2	0	0	1	0	1	0	1	0				8.07176	9.85881	8.35297	9.51724	8.20904	7.44775	8.58354	9.16806	0	1	1
117	Brikama	2												44.3294	40.9924	0	0	female		51	0	3	35	1	1	0	0	0	0	0	0	0												0	1	0
117	Brikama	4				2345.94	39865.9	5987.22	10206.4	2529	20239	2530	5553	42.2316	32.42	0	0	female		54	0	1	32	2	0	0	0	1	0	1	0	1				7.76044	10.5933	8.69738	9.23077	7.83558	9.91537	7.83597	8.62209	0	1	0
117	Brikama	6												44.3418	26.38	0	1	female		54	0	1	32	2	0	0	0	1	0	1	0	1												0	1	0
117	Brikama	8				1715.82	17267.6	3993.84	7321.32	871	5397	833	2225	37.99	40.9676	0	0	female		54	0	1	32	2	0	0	1	0	1	0	1	0				7.44765	9.75659	8.29251	8.89855	6.76964	8.5936	6.72503	7.70751	0	1	0
118	Brikama	0				4214.88	31411.7	3504.78	10310.3	7813	1872	2589	7884	41.05	42.2062	0	0	female		56	0	4	23	2	1	0	0	0	0	0	0	0				8.34638	10.3549	8.16188	9.2409	8.96354	7.53476	7.85903	8.97259	0	1	1
118	Brikama	2												41.7497	43.4872	0	0	female		62	0	1	23	1	0	0	0	0	0	0	0	0												0	1	0
118	Brikama	4				7352.88	99030.8	7474.56	8221.2	2420	31489	1822	3637	41.9564	36.87	0	0	female		62	0	1	23	1	0	0	0	1	0	1	0	1				8.90285	11.5032	8.91926	9.01447	7.79152	10.3574	7.50769	8.19891	0	1	0
118	Brikama	6												37.1	32.59	0	0	female		62	0	1	23	1	0	0	1	1	1	1	1	1												0	1	0
118	Brikama	8				1872.12	27291.5	4735.14	6708.48	1257	14069	1069	2611	40.5465	30.6	0	1	female		62	0	1	23	1	0	0	0	1	0	1	0	1				7.53483	10.2143	8.46277	8.81113	7.13648	9.55173	6.97448	7.86749	0	1	0
119	Brikama	0				7203.18	98749.4	22944.4	35878	4241	40206	14219	12189	39.18	40.99	0	0	female		52	0	1	19	1	0	0	1	0	1	0	1	0				8.88228	11.5003	10.0408	10.4879	8.35255	10.6018	9.56233	9.40829	0	1	1
119	Brikama	2												36.94	43.4281	0	1	female		54	0	7	19	1	0	0	1	0	1	1	1	0												0	1	0
119	Brikama	4				5296.2	45825.5	16902.1	13248.2	2350	25412	3239	3965	41.7388	41.4814	0	0	female		54	0	7	19	1	0	0	0	0	0	0	0	0				8.57475	10.7326	9.73519	9.49162	7.76217	10.143	8.08302	8.28526	0	1	0
119	Brikama	6												25.76	26.04	1	1	female		54	0	7	19	1	0	0	1	1	1	1	1	1												0	1	0
119	Brikama	8																female		54	0	7	19	1	0	0																		0	1	0
120	Brikama	0				3762.12	43199.4	1830.6	31211.4	5023	1691	1459	21828	37.45	41.9175	0	0	female	3.5	45	0	4	30	3	0	0	1	0	1	0	1	0				8.23274	10.6736	7.5124	10.3485	8.52178	7.43308	7.28551	9.99095	0	1	1
120	Brikama	2												36.46	43.2531	0	0	female		47	0	1	30	1	0	0	1	0	1	0	1	0												0	1	0
120	Brikama	4				2278.26	33580.4	4042.02	26568.5	1357	9994	986	6228	35.07	36.49	0	0	female		49	0	2	30	1	0	0	1	1	1	1	1	1				7.73117	10.4217	8.3045	10.1875	7.21303	9.20974	6.89366	8.73681	0	1	0
120	Brikama	6												37.87	28.34	0	1	female		49	0	1	30	1	0	0	1	1	1	1	1	1												0	1	0
120	Brikama	8				1691.4	21583.4	2338.56	19560.4	1136	3899	578	3604	38.28	34.93	0	0	female		49	0	1	30	1	0	0	1	1	1	1	1	1				7.43331	9.97968	7.75729	9.88126	7.03527	8.26848	6.35957	8.1898	0	1	0
[truncated: 24 more columns]
